# Supplementary material for: Comparative Genomics of Human- and Wastewater-Derived CPE Isolates in The Netherlands Reveals Shared and Complementary Characteristics
Source: Microorganisms. 2025 Dec 20;14(1):16. doi: 10.3390/microorganisms14010016 (PMC12844007; doi:10.3390/microorganisms14010016)
Supplement: Supplementary file 1 [file microorganisms-14-00016-s001.zip]

Archive with 4 entries (4 files):
- Supplementary table S1.pdf
- Supplementary table S2_revised.pdf
- Supplementary Table S3.xlsx
- Supplementary Table S4.xlsx
