# Supplementary material for: Comparative Genomics of Human- and Wastewater-Derived CPE Isolates in The Netherlands Reveals Shared and Complementary Characteristics
Source: Microorganisms. 2025 Dec 20;14(1):16. doi: 10.3390/microorganisms14010016 (PMC12844007; doi:10.3390/microorganisms14010016)
Supplement: Supplementary file 1 [file microorganisms-14-00016-s001.zip › Supplementary Table S3.xlsx]

## Sheet: Title
Table S3. Sequence bioproject and accession numbers

## Sheet: Eco_selectie
Key	Publicatie Key	SRA Accession Nummer	SRA projectnummer
22008062	RIVM_C000027	SAMEA7758548	PRJEB42331
22008290	RIVM_C000053	SAMEA7758549	PRJEB42331
22008264	RIVM_C000059	SAMEA7758552	PRJEB42331
22008286	RIVM_C000100	SAMEA7758554	PRJEB42331
22008252	RIVM_C000132	SAMEA7758555	PRJEB42331
22007543	RIVM_C018562	SAMEA7758595	PRJEB42331
22007546	RIVM_C018566	SAMEA7758596	PRJEB42331
22007554	RIVM_C018575	SAMEA7758597	PRJEB42331
22007557	RIVM_C018582	SAMEA7758598	PRJEB42331
22007570	RIVM_C018603	SAMEA7758599	PRJEB42331
22007573	RIVM_C018641	SAMEA7758600	PRJEB42331
22007581	RIVM_C018689	SAMEA7758601	PRJEB42331
22007584	RIVM_C018698	SAMEA7758602	PRJEB42331
22007590	RIVM_C018706	SAMEA7758603	PRJEB42331
22007629	RIVM_C018846	SAMEA7758604	PRJEB42331
22007656	RIVM_C018949	SAMEA7758605	PRJEB42331
22007657	RIVM_C018965	SAMEA7758606	PRJEB42331
22007677	RIVM_C019060	SAMEA7758607	PRJEB42331
22007703	RIVM_C019118	SAMEA7758608	PRJEB42331
22007759	RIVM_C019174	SAMEA7758610	PRJEB42331
22007772	RIVM_C019187	SAMEA7758612	PRJEB42331
22007795	RIVM_C019211	SAMEA7758616	PRJEB42331
22007800	RIVM_C019217	SAMEA7758617	PRJEB42331
22007812	RIVM_C019254	SAMEA7758619	PRJEB42331
22007841	RIVM_C019381	SAMEA7758621	PRJEB42331
22007844	RIVM_C019384	SAMEA7758622	PRJEB42331
22007883	RIVM_C019425	SAMEA7758624	PRJEB42331
22007895	RIVM_C019437	SAMEA7758625	PRJEB42331
22007931	RIVM_C019469	SAMEA7758628	PRJEB42331
22007948	RIVM_C019486	SAMEA7758630	PRJEB42331
22007967	RIVM_C019505	SAMEA7758631	PRJEB42331
22007990	RIVM_C019528	SAMEA7758635	PRJEB42331
22007999	RIVM_C019537	SAMEA7758638	PRJEB42331
22008022	RIVM_C019560	SAMEA7758642	PRJEB42331
22008067	RIVM_C019592	SAMEA7758650	PRJEB42331
22008070	RIVM_C019595	SAMEA7758651	PRJEB42331
22008071	RIVM_C019596	SAMEA7758652	PRJEB42331
22008089	RIVM_C019610	SAMEA7758654	PRJEB42331
22008095	RIVM_C019616	SAMEA7758655	PRJEB42331
22008099	RIVM_C019620	SAMEA7758656	PRJEB42331
22008101	RIVM_C019622	SAMEA7758657	PRJEB42331
22008105	RIVM_C019626	SAMEA7758659	PRJEB42331
22008108	RIVM_C019629	SAMEA7758661	PRJEB42331
22008119	RIVM_C019640	SAMEA7758662	PRJEB42331
22008135	RIVM_C019653	SAMEA7758665	PRJEB42331
22008140	RIVM_C019658	SAMEA7758666	PRJEB42331
22008162	RIVM_C019676	SAMEA7758673	PRJEB42331
22008183	RIVM_C019690	SAMEA7758676	PRJEB42331
22008201	RIVM_C019699	SAMEA7758677	PRJEB42331
22008218	RIVM_C019710	SAMEA7758680	PRJEB42331
22008297	RIVM_C028468	SAMEA7758682	PRJEB42331
22008299	RIVM_C028470	SAMEA7758683	PRJEB42331
22008309	RIVM_C028915	SAMEA7758684	PRJEB42331
22008310	RIVM_C028916	SAMEA7758685	PRJEB42331
22008312	RIVM_C028920	SAMEA7758686	PRJEB42331
22008323	RIVM_C028934	SAMEA7758689	PRJEB42331
22008331	RIVM_C028944	SAMEA7758690	PRJEB42331
22008346	RIVM_C029505	SAMEA7758691	PRJEB42331
22008375	RIVM_C029547	SAMEA7758693	PRJEB42331
22008377	RIVM_C029551	SAMEA7758694	PRJEB42331
22008380	RIVM_C029554	SAMEA7758695	PRJEB42331
22008394	RIVM_C029579	SAMEA7758697	PRJEB42331
22008491	RIVM_C029712	SAMEA7758699	PRJEB42331
22008492	RIVM_C029713	SAMEA7758700	PRJEB42331
22008740	RIVM_C036569	SAMN25769170	PRJNA804679
22008779	RIVM_C036620	SAMN25769171	PRJNA804679
22008783	RIVM_C036626	SAMN25769172	PRJNA804679
22008874	RIVM_C036805	SAMN25769173	PRJNA804679
22008892	RIVM_C037134	SAMN25769174	PRJNA804679
22008915	RIVM_C037166	SAMN25769175	PRJNA804679
22008938	RIVM_C037791	SAMN25769176	PRJNA804679
22008941	RIVM_C037794	SAMN25769177	PRJNA804679
22008992	RIVM_C037884	SAMN25769178	PRJNA804679
22008457	RIVM_C029670	SAMN35621336	PRJNA980147
22008710	RIVM_C036204	SAMN35621337	PRJNA980147
22008854	RIVM_C036779	SAMN35621338	PRJNA980147
22004495	RIVM_C011623	SAMN47833303	PRJEB35685
22004557	RIVM_C011695	SAMN47833304	PRJEB35685
22004579	RIVM_C011723	SAMN47833306	PRJEB35685
22004563	RIVM_C011701	SAMN47833307	PRJEB35685
22004468	RIVM_C011584	SAMN47833308	PRJEB35685
22004438	RIVM_C011530	SAMN47833311	PRJEB35685
22004189	RIVM_C011243	SAMN47833316	PRJEB35685
22000894	RIVM_C006195	SAMN47833319	PRJNA1247921
22001013	RIVM_C006345	SAMN47833322	PRJNA1247921
22001177	RIVM_C006566	SAMN47833328	PRJNA1247921
22001201	RIVM_C006610	SAMN47833329	PRJNA1247921
22001416	RIVM_C006989	SAMN47833340	PRJNA1247921
22001481	RIVM_C007101	SAMN47833345	PRJNA1247921
22001506	RIVM_C007140	SAMN47833347	PRJNA1247921
22001609	RIVM_C007274	SAMN47833353	PRJNA1247921
22001638	RIVM_C007327	SAMN47833355	PRJNA1247921
22001710	RIVM_C007450	SAMN47833359	PRJNA1247921
22001720	RIVM_C007505	SAMN47833361	PRJNA1247921
22001721	RIVM_C007510	SAMN47833362	PRJNA1247921
22001761	RIVM_C007917	SAMN47833364	PRJNA1247921
22001809	RIVM_C007983	SAMN47833365	PRJNA1247921
22001851	RIVM_C008044	SAMN47833367	PRJNA1247921
22001883	RIVM_C008093	SAMN47833368	PRJNA1247921
22001917	RIVM_C008149	SAMN47833370	PRJNA1247921
22001938	RIVM_C008182	SAMN47833372	PRJNA1247921
22002054	RIVM_C008309	SAMN47833375	PRJNA1247921
22002055	RIVM_C008323	SAMN47833376	PRJNA1247921
22002077	RIVM_C008346	SAMN47833377	PRJNA1247921
22002108	RIVM_C008377	SAMN47833383	PRJNA1247921
22002109	RIVM_C008383	SAMN47833384	PRJNA1247921
22002124	RIVM_C008398	SAMN47833387	PRJNA1247921
22002173	RIVM_C008461	SAMN47833393	PRJNA1247921
22002186	RIVM_C008474	SAMN47833396	PRJNA1247921
22002198	RIVM_C008487	SAMN47833398	PRJNA1247921
22002274	RIVM_C008563	SAMN47833401	PRJNA1247921
22002512	RIVM_C008868	SAMN47833414	PRJEB35685
22002543	RIVM_C008936	SAMN47833415	PRJEB35685
22002672	RIVM_C009087	SAMN47833419	PRJEB35685
22002707	RIVM_C009149	SAMN47833424	PRJEB35685
22002712	RIVM_C009154	SAMN47833425	PRJEB35685
22002715	RIVM_C009157	SAMN47833428	PRJEB35685
22002736	RIVM_C009187	SAMN47833429	PRJEB35685
22002753	RIVM_C009217	SAMN47833433	PRJEB35685
22002762	RIVM_C009226	SAMN47833434	PRJEB35685
22002778	RIVM_C009243	SAMN47833435	PRJEB35685
22002781	RIVM_C009246	SAMN47833436	PRJEB35685
22002805	RIVM_C009271	SAMN47833438	PRJEB42331
22002898	RIVM_C009382	SAMN47833441	PRJEB35685
22002994	RIVM_C009559	SAMN47833443	PRJEB35685
22003136	RIVM_C009754	SAMN47833445	PRJEB35685
22003305	RIVM_C009983	SAMN47833446	PRJEB35685
22003376	RIVM_C010076	SAMN47833447	PRJEB35685
22003384	RIVM_C010085	SAMN47833449	PRJEB35685
22003446	RIVM_C010150	SAMN47833450	PRJEB35685
22003472	RIVM_C010199	SAMN47833451	PRJEB42331
22003485	RIVM_C010213	SAMN47833452	PRJNA1247921
22003497	RIVM_C010228	SAMN47833453	PRJEB35685
22003499	RIVM_C010230	SAMN47833454	PRJEB35685
22003518	RIVM_C010252	SAMN47833455	PRJEB35685
22003519	RIVM_C010253	SAMN47833456	PRJEB35685
22003550	RIVM_C010299	SAMN47833457	PRJEB35685
22003616	RIVM_C010373	SAMN47833458	PRJEB35685
22003652	RIVM_C010419	SAMN47833459	PRJEB35685
22003677	RIVM_C010446	SAMN47833460	PRJEB35685
22003685	RIVM_C010454	SAMN47833461	PRJEB35685
22003725	RIVM_C010504	SAMN47833462	PRJEB35685
22003741	RIVM_C010520	SAMN47833463	PRJEB35685
22003760	RIVM_C010539	SAMN47833464	PRJEB35685
22003771	RIVM_C010556	SAMN47833465	PRJEB35685
22003780	RIVM_C010578	SAMN47833466	PRJNA1247921
22003795	RIVM_C010594	SAMN47833467	PRJEB35685
22003805	RIVM_C010604	SAMN47833469	PRJEB35685
22003827	RIVM_C010629	SAMN47833470	PRJEB35685
22003854	RIVM_C010660	SAMN47833471	PRJEB35685
22003864	RIVM_C010670	SAMN47833472	PRJEB35685
22003887	RIVM_C010693	SAMN47833474	PRJEB35685
22003904	RIVM_C010712	SAMN47833476	PRJEB35685
22003947	RIVM_C010757	SAMN47833477	PRJEB35685
22003979	RIVM_C010810	SAMN47833479	PRJEB35685
22004002	RIVM_C010836	SAMN47833481	PRJEB35685
22004003	RIVM_C010837	SAMN47833484	PRJEB35685
22004014	RIVM_C010849	SAMN47833485	PRJEB35685
22004017	RIVM_C010852	SAMN47833486	PRJEB35685
22004031	RIVM_C011011	SAMN47833488	PRJEB35685
22004034	RIVM_C011014	SAMN47833491	PRJEB35685
22004055	RIVM_C011036	SAMN47833492	PRJEB35685
22004061	RIVM_C011042	SAMN47833493	PRJEB35685
22004062	RIVM_C011043	SAMN47833494	PRJEB35685
22004097	RIVM_C011080	SAMN47833495	PRJEB35685
22004120	RIVM_C011104	SAMN47833496	PRJEB35685
22004128	RIVM_C011113	SAMN47833499	PRJEB35685
22004142	RIVM_C011128	SAMN47833500	PRJEB35685
22004168	RIVM_C011220	SAMN47833501	PRJEB35685
22004194	RIVM_C011248	SAMN47833504	PRJNA1247921
22004316	RIVM_C011384	SAMN47833505	PRJEB35685
22004396	RIVM_C011472	SAMN47833506	PRJEB35685
22004405	RIVM_C011481	SAMN47833509	PRJEB35685
22004415	RIVM_C011506	SAMN47833510	PRJEB35685
22004432	RIVM_C011523	SAMN47833512	PRJEB35685
22004439	RIVM_C011531	SAMN47833513	PRJEB35685
22004467	RIVM_C011583	SAMN47833514	PRJEB35685
22004491	RIVM_C011619	SAMN47833516	PRJEB35685
22007284	RIVM_C017832	SAMN47833526	PRJEB42331
22007285	RIVM_C017833	SAMN47833527	PRJEB35685
22007315	RIVM_C017873	SAMN47833528	PRJEB35685
22007317	RIVM_C017875	SAMN47833529	PRJEB35685
22007319	RIVM_C017877	SAMN47833530	PRJEB35685
22007328	RIVM_C017886	SAMN47833531	PRJEB42331
22007340	RIVM_C017919	SAMN47833532	PRJNA1247921
22007342	RIVM_C017935	SAMN47833533	PRJEB35685
22007354	RIVM_C017984	SAMN47833534	PRJEB42331
22007355	RIVM_C017992	SAMN47833535	PRJEB42331
22007356	RIVM_C017996	SAMN47833536	PRJEB42331
22007368	RIVM_C018020	SAMN47833537	PRJEB42331
22007369	RIVM_C018025	SAMN47833538	PRJEB42331
22007390	RIVM_C018068	SAMN47833539	PRJEB42331
22007392	RIVM_C018100	SAMN47833540	PRJEB42331
22007395	RIVM_C018109	SAMN47833541	PRJNA1247921
22007397	RIVM_C018128	SAMN47833542	PRJEB42331
22007400	RIVM_C018149	SAMN47833543	PRJEB42331
22007407	RIVM_C018184	SAMN47833544	PRJEB42331
22007412	RIVM_C018214	SAMN47833545	PRJNA1247921
22007414	RIVM_C018219	SAMN47833546	PRJEB42331
22007421	RIVM_C018228	SAMN47833547	PRJEB42331
22007427	RIVM_C018239	SAMN47833548	PRJNA1247921
22007433	RIVM_C018248	SAMN47833549	PRJEB42331
22007456	RIVM_C018295	SAMN47833550	PRJEB42331
22007459	RIVM_C018305	SAMN47833551	PRJNA1247921
22007464	RIVM_C018328	SAMN47833552	PRJEB42331
22007465	RIVM_C018348	SAMN47833553	PRJNA1247921
22007470	RIVM_C018378	SAMN47833554	PRJEB42331
22007474	RIVM_C018403	SAMN47833555	PRJEB42331
22007492	RIVM_C018434	SAMN47833556	PRJEB42331
22007495	RIVM_C018438	SAMN47833557	PRJNA1247921
22004602	RIVM_C011751	SAMN47833560	PRJEB35685
22004611	RIVM_C011761	SAMN47833561	PRJEB35685
22004623	RIVM_C011775	SAMN47833562	PRJEB35685
22004653	RIVM_C011806	SAMN47833568	PRJEB35685
22004658	RIVM_C011811	SAMN47833571	PRJEB35685
22004679	RIVM_C011841	SAMN47833572	PRJEB35685
22004708	RIVM_C011883	SAMN47833576	PRJEB35685
22004712	RIVM_C011896	SAMN47833580	PRJEB35685
22004734	RIVM_C011941	SAMN47833582	PRJEB35685
22004741	RIVM_C011948	SAMN47833583	PRJEB35685
22004761	RIVM_C011970	SAMN47833584	PRJEB35685
22004776	RIVM_C011985	SAMN47833585	PRJEB35685
22004787	RIVM_C011996	SAMN47833586	PRJEB35685
22004805	RIVM_C012054	SAMN47833589	PRJEB35685
22004835	RIVM_C012086	SAMN47833590	PRJEB35685
22004847	RIVM_C012108	SAMN47833591	PRJEB35685
22004881	RIVM_C012150	SAMN47833592	PRJEB35685
22004882	RIVM_C012151	SAMN47833593	PRJEB35685
22004888	RIVM_C012157	SAMN47833594	PRJEB35685
22004890	RIVM_C012159	SAMN47833601	PRJEB35685
22004942	RIVM_C012214	SAMN47833604	PRJEB35685
22004959	RIVM_C012232	SAMN47833606	PRJEB35685
22005014	RIVM_C012302	SAMN47833607	PRJEB35685
22005030	RIVM_C012318	SAMN47833608	PRJEB35685
22005033	RIVM_C012328	SAMN47833609	PRJEB35685
22005056	RIVM_C012360	SAMN47833610	PRJEB35685
22005080	RIVM_C012386	SAMN47833612	PRJEB35685
22005087	RIVM_C012397	SAMN47833614	PRJEB35685
22005116	RIVM_C012511	SAMN47833615	PRJEB35685
22005127	RIVM_C012522	SAMN47833618	PRJEB35685
22005158	RIVM_C012724	SAMN47833619	PRJEB35685
22005191	RIVM_C012921	SAMN47833620	PRJEB35685
22005196	RIVM_C012926	SAMN47833623	PRJEB35685
22005202	RIVM_C012932	SAMN47833625	PRJEB35685
22005212	RIVM_C012942	SAMN47833626	PRJEB35685
22005222	RIVM_C012981	SAMN47833627	PRJEB35685
22005224	RIVM_C012983	SAMN47833629	PRJEB35685
22005225	RIVM_C012985	SAMN47833630	PRJNA1247921
22005250	RIVM_C013186	SAMN47833632	PRJEB35685
22005266	RIVM_C013323	SAMN47833633	PRJEB35685
22005275	RIVM_C013386	SAMN47833635	PRJEB35685
22005290	RIVM_C013402	SAMN47833636	PRJEB35685
22005301	RIVM_C013421	SAMN47833637	PRJEB35685
22005302	RIVM_C013426	SAMN47833638	PRJNA1247921
22005902	RIVM_C015198	SAMN47833667	PRJEB35685
22005911	RIVM_C015227	SAMN47833668	PRJEB35685
22005917	RIVM_C015233	SAMN47833669	PRJEB35685
22005919	RIVM_C015235	SAMN47833670	PRJEB35685
22005920	RIVM_C015236	SAMN47833671	PRJEB35685
22005921	RIVM_C015237	SAMN47833672	PRJEB42331
22005977	RIVM_C015309	SAMN47833673	PRJEB35685
22005990	RIVM_C015324	SAMN47833674	PRJEB35685
22005994	RIVM_C015328	SAMN47833675	PRJEB35685
22006009	RIVM_C015343	SAMN47833676	PRJEB35685
22006010	RIVM_C015344	SAMN47833677	PRJEB35685
22006013	RIVM_C015358	SAMN47833678	PRJNA1247921
22006026	RIVM_C015417	SAMN47833679	PRJNA1247921
22006040	RIVM_C015461	SAMN47833680	PRJEB35685
22006041	RIVM_C015462	SAMN47833681	PRJEB35685
22006042	RIVM_C015463	SAMN47833682	PRJEB35685
22006054	RIVM_C015501	SAMN47833683	PRJEB35685
22006055	RIVM_C015518	SAMN47833684	PRJNA1247921
22006079	RIVM_C015550	SAMN47833685	PRJEB35685
22006093	RIVM_C015566	SAMN47833686	PRJEB35685
22006098	RIVM_C015577	SAMN47833687	PRJEB35685
22006100	RIVM_C015590	SAMN47833688	PRJEB35685
22006111	RIVM_C015603	SAMN47833689	PRJEB35685
22006121	RIVM_C015617	SAMN47833690	PRJEB35685
22006164	RIVM_C015683	SAMN47833691	PRJEB35685
22006169	RIVM_C015699	SAMN47833692	PRJEB35685
22006176	RIVM_C015707	SAMN47833693	PRJNA1247921
22006179	RIVM_C015711	SAMN47833694	PRJEB35685
22006217	RIVM_C015767	SAMN47833695	PRJEB35685
22006233	RIVM_C015798	SAMN47833696	PRJEB35685
22006243	RIVM_C015857	SAMN47833697	PRJEB35685
22006259	RIVM_C015891	SAMN47833698	PRJEB35685
22006278	RIVM_C015920	SAMN47833699	PRJEB35685
22006285	RIVM_C015934	SAMN47833700	PRJEB35685
22006296	RIVM_C015952	SAMN47833701	PRJEB35685
22006299	RIVM_C015957	SAMN47833702	PRJEB35685
22006327	RIVM_C015996	SAMN47833703	PRJEB35685
22006341	RIVM_C016019	SAMN47833704	PRJEB35685
22006364	RIVM_C016045	SAMN47833705	PRJEB35685
22006365	RIVM_C016046	SAMN47833706	PRJEB35685
22006386	RIVM_C016068	SAMN47833707	PRJEB35685
22006397	RIVM_C016090	SAMN47833708	PRJEB35685
22006409	RIVM_C016165	SAMN47833709	PRJEB35685
22006414	RIVM_C016172	SAMN47833710	PRJEB35685
22006422	RIVM_C016190	SAMN47833711	PRJEB35685
22006425	RIVM_C016193	SAMN47833712	PRJEB35685
22006448	RIVM_C016227	SAMN47833713	PRJEB35685
22006503	RIVM_C016399	SAMN47833714	PRJEB35685
22006508	RIVM_C016406	SAMN47833715	PRJEB35685
22006515	RIVM_C016414	SAMN47833716	PRJEB35685
22006522	RIVM_C016422	SAMN47833717	PRJNA1247921
22006524	RIVM_C016426	SAMN47833718	PRJEB35685
22006531	RIVM_C016434	SAMN47833719	PRJEB35685
22006543	RIVM_C016455	SAMN47833720	PRJEB35685
22006552	RIVM_C016474	SAMN47833721	PRJEB35685
22006553	RIVM_C016476	SAMN47833722	PRJEB35685
22006560	RIVM_C016488	SAMN47833723	PRJNA1247921
22006576	RIVM_C016508	SAMN47833724	PRJEB35685
22006588	RIVM_C016523	SAMN47833725	PRJEB35685
22006611	RIVM_C016630	SAMN47833726	PRJEB35685
22006623	RIVM_C016651	SAMN47833727	PRJEB35685
22006641	RIVM_C016670	SAMN47833728	PRJEB35685
22006662	RIVM_C016692	SAMN47833729	PRJEB35685
22006715	RIVM_C016766	SAMN47833730	PRJEB35685
22006716	RIVM_C016767	SAMN47833731	PRJEB35685
22006739	RIVM_C016799	SAMN47833732	PRJEB35685
22005312	RIVM_C013439	SAMN47833733	PRJEB35685
22006766	RIVM_C016862	SAMN47833748	PRJNA1247921
22006778	RIVM_C016884	SAMN47833749	PRJEB35685
22006804	RIVM_C016925	SAMN47833750	PRJEB35685
22006809	RIVM_C016930	SAMN47833751	PRJEB35685
22006825	RIVM_C016970	SAMN47833752	PRJEB35685
22006827	RIVM_C016972	SAMN47833753	PRJNA1247921
22006832	RIVM_C016977	SAMN47833754	PRJEB35685
22006837	RIVM_C016982	SAMN47833755	PRJEB35685
22006852	RIVM_C016997	SAMN47833756	PRJEB35685
22006856	RIVM_C017002	SAMN47833757	PRJEB35685
22006872	RIVM_C017033	SAMN47833758	PRJEB35685
22006891	RIVM_C017076	SAMN47833759	PRJNA1247921
22006911	RIVM_C017127	SAMN47833760	PRJEB35685
22006922	RIVM_C017142	SAMN47833761	PRJEB35685
22006924	RIVM_C017144	SAMN47833762	PRJEB35685
22006942	RIVM_C017222	SAMN47833763	PRJEB35685
22006951	RIVM_C017231	SAMN47833764	PRJEB35685
22006952	RIVM_C017232	SAMN47833765	PRJEB35685
22006967	RIVM_C017271	SAMN47833766	PRJEB35685
22006971	RIVM_C017279	SAMN47833767	PRJEB35685
22006976	RIVM_C017284	SAMN47833768	PRJEB35685
22006983	RIVM_C017294	SAMN47833769	PRJEB35685
22006984	RIVM_C017295	SAMN47833770	PRJEB35685
22006986	RIVM_C017297	SAMN47833771	PRJEB35685
22006990	RIVM_C017302	SAMN47833772	PRJEB35685
22006996	RIVM_C017322	SAMN47833773	PRJEB35685
22007027	RIVM_C017377	SAMN47833774	PRJEB35685
22007041	RIVM_C017396	SAMN47833775	PRJEB35685
22007055	RIVM_C017427	SAMN47833776	PRJEB35685
22007077	RIVM_C017463	SAMN47833777	PRJEB35685
22007079	RIVM_C017474	SAMN47833778	PRJEB35685
22007087	RIVM_C017491	SAMN47833779	PRJEB35685
22007110	RIVM_C017519	SAMN47833780	PRJEB35685
22007127	RIVM_C017591	SAMN47833781	PRJEB35685
22007134	RIVM_C017609	SAMN47833782	PRJEB35685
22007142	RIVM_C017635	SAMN47833783	PRJEB35685
22007162	RIVM_C017678	SAMN47833784	PRJEB35685
22007174	RIVM_C017690	SAMN47833785	PRJEB35685
22007218	RIVM_C017739	SAMN47833786	PRJEB35685
22007219	RIVM_C017740	SAMN47833787	PRJEB35685
22007240	RIVM_C017765	SAMN47833788	PRJEB35685
22007255	RIVM_C017784	SAMN47833789	PRJNA1247921
22006795	RIVM_C016908	SAMN47833791	PRJEB35685
22006925	RIVM_C017145	SAMN47833792	PRJEB35685
22007270	RIVM_C017817	SAMN47833793	PRJEB35685
22005321	RIVM_C013448	SAMN47833795	PRJEB35685
22006785	RIVM_C016891	SAMN47833796	PRJEB35685
22006799	RIVM_C016920	SAMN47833797	PRJEB35685
22006802	RIVM_C016923	SAMN47833798	PRJEB35685
22006889	RIVM_C017074	SAMN47833799	PRJEB35685
22007076	RIVM_C017462	SAMN47833800	PRJEB35685
22007204	RIVM_C017720	SAMN47833801	PRJEB35685
22007214	RIVM_C017730	SAMN47833802	PRJEB35685
22007229	RIVM_C017754	SAMN47833803	PRJEB35685
22007231	RIVM_C017756	SAMN47833804	PRJEB35685
22005336	RIVM_C013658	SAMN47833805	PRJEB35685
22005346	RIVM_C013811	SAMN47833806	PRJEB35685
22005347	RIVM_C013812	SAMN47833807	PRJEB35685
22005348	RIVM_C013813	SAMN47833808	PRJEB35685
22005349	RIVM_C013814	SAMN47833809	PRJEB35685
22005350	RIVM_C013815	SAMN47833811	PRJEB35685
22005387	RIVM_C013860	SAMN47833813	PRJEB35685
22005397	RIVM_C013892	SAMN47833814	PRJEB35685
22005398	RIVM_C013893	SAMN47833815	PRJEB35685
22005423	RIVM_C014021	SAMN47833816	PRJEB35685
22005445	RIVM_C014045	SAMN47833817	PRJEB35685
22005450	RIVM_C014064	SAMN47833818	PRJEB35685
22005477	RIVM_C014109	SAMN47833819	PRJEB35685
22005479	RIVM_C014114	SAMN47833821	PRJEB35685
22005480	RIVM_C014186	SAMN47833824	PRJEB35685
22005485	RIVM_C014297	SAMN47833825	PRJEB35685
22005489	RIVM_C014301	SAMN47833826	PRJEB35685
22005521	RIVM_C014395	SAMN47833827	PRJEB35685
22005558	RIVM_C014450	SAMN47833828	PRJEB35685
22005572	RIVM_C014468	SAMN47833829	PRJEB35685
22005573	RIVM_C014469	SAMN47833830	PRJEB35685
22005589	RIVM_C014487	SAMN47833831	PRJEB35685
22005592	RIVM_C014491	SAMN47833833	PRJEB35685
22005596	RIVM_C014499	SAMN47833834	PRJEB35685
22005601	RIVM_C014504	SAMN47833835	PRJEB35685
22005647	RIVM_C014574	SAMN47833838	PRJNA1247921
22005674	RIVM_C014613	SAMN47833840	PRJEB35685
22005716	RIVM_C014666	SAMN47833841	PRJNA1247921
22005731	RIVM_C014807	SAMN47833844	PRJEB35685
22005735	RIVM_C014818	SAMN47833846	PRJEB35685
22005752	RIVM_C014868	SAMN47833847	PRJEB35685
22005795	RIVM_C014930	SAMN47833848	PRJEB35685
22005813	RIVM_C014966	SAMN47833849	PRJEB35685
22005815	RIVM_C015026	SAMN47833852	PRJEB35685
22005823	RIVM_C015034	SAMN47833854	PRJEB35685
22005841	RIVM_C015059	SAMN47833855	PRJEB35685
22005863	RIVM_C015115	SAMN47833856	PRJEB35685
22005864	RIVM_C015122	SAMN47833860	PRJEB35685
22005886	RIVM_C015169	SAMN47833862	PRJEB35685
22007513	RIVM_C018478	SAMN47833456	PRJNA1247921
22007516	RIVM_C018510	SAMN47833457	PRJNA1247921
22007537	RIVM_C018540	SAMN47833458	PRJNA1247921
22007580	RIVM_C018684	SAMN47833459	PRJNA1247921
22007600	RIVM_C018739	SAMN47833460	PRJNA1247921
22007624	RIVM_C018829	SAMN47833461	PRJNA1247921
22007642	RIVM_C018879	SAMN47833462	PRJNA1247921
22007684	RIVM_C019092	SAMN47833463	PRJNA1247921
22007691	RIVM_C019099	SAMN47833464	PRJNA1247921
22007709	RIVM_C019124	SAMN47833465	PRJNA1247921
22007710	RIVM_C019125	SAMN47833466	PRJNA1247921
22007713	RIVM_C019128	SAMN47833467	PRJNA1247921
22007745	RIVM_C019160	SAMN47833469	PRJNA1247921
22007751	RIVM_C019166	SAMN47833470	PRJNA1247921
22007781	RIVM_C019196	SAMN47833471	PRJNA1247921
22007794	RIVM_C019210	SAMN47833472	PRJNA1247921
22007799	RIVM_C019216	SAMN47833474	PRJNA1247921
22007804	RIVM_C019233	SAMN47833476	PRJNA1247921
22007806	RIVM_C019235	SAMN47833477	PRJNA1247921
22007813	RIVM_C019255	SAMN47833479	PRJNA1247921
22007821	RIVM_C019282	SAMN47833481	PRJNA1247921
22007852	RIVM_C019392	SAMN47833484	PRJNA1247921
22007857	RIVM_C019398	SAMN47833485	PRJNA1247921
22007871	RIVM_C019412	SAMN47833486	PRJNA1247921
22007889	RIVM_C019431	SAMN47833488	PRJNA1247921
22007918	RIVM_C019460	SAMN47833491	PRJNA1247921
22007924	RIVM_C019466	SAMN47833492	PRJNA1247921
22007930	RIVM_C019468	SAMN47833493	PRJNA1247921
22007933	RIVM_C019471	SAMN47833494	PRJNA1247921
22007964	RIVM_C019502	SAMN47833495	PRJNA1247921
22007978	RIVM_C019516	SAMN47833496	PRJNA1247921
22008004	RIVM_C019542	SAMN47833499	PRJNA1247921
22008013	RIVM_C019551	SAMN47833500	PRJNA1247921
22008016	RIVM_C019554	SAMN47833501	PRJNA1247921
22008034	RIVM_C000163	SAMN47833316	PRJNA1247921
22008038	RIVM_C019570	SAMN47833504	PRJNA1247921
22008039	RIVM_C019571	SAMN47833505	PRJNA1247921
22008040	RIVM_C019572	SAMN47833506	PRJNA1247921
22008142	RIVM_C019660	SAMN47833509	PRJNA1247921
22008148	RIVM_C019664	SAMN47833510	PRJNA1247921
22008166	RIVM_C019680	SAMN47833512	PRJNA1247921
22008172	RIVM_C000142	SAMN47833311	PRJNA1247921
22008195	RIVM_C019694	SAMN47833513	PRJNA1247921
22008202	RIVM_C019700	SAMN47833514	PRJNA1247921
22008212	RIVM_C000063	SAMN47833308	PRJNA1247921
22008221	RIVM_C019713	SAMN47833516	PRJNA1247921
22008229	RIVM_C000009	SAMN47833303	PRJNA1247921
22008230	RIVM_C000010	SAMN47833304	PRJNA1247921
22008263	RIVM_C000058	SAMN47833307	PRJNA1247921
22008276	RIVM_C000049	SAMN47833306	PRJNA1247921
22008300	RIVM_C028471	SAMN47833560	PRJNA1247921
22008301	RIVM_C028476	SAMN47833561	PRJNA1247921
22008307	RIVM_C028483	SAMN47833562	PRJNA1247921
22008359	RIVM_C029523	SAMN47833568	PRJNA1247921
22008381	RIVM_C029555	SAMN47833571	PRJNA1247921
22008403	RIVM_C029589	SAMN47833572	PRJNA1247921
22008426	RIVM_C029633	SAMN47833576	PRJNA1247921
22008437	RIVM_C029646	SAMN47833580	PRJNA1247921
22008441	RIVM_C029650	SAMN47833582	PRJNA1247921
22008443	RIVM_C029654	SAMN47833583	PRJNA1247921
22008446	RIVM_C029657	SAMN47833584	PRJNA1247921
22008447	RIVM_C029658	SAMN47833585	PRJNA1247921
22008459	RIVM_C029672	SAMN47833586	PRJNA1247921
22008468	RIVM_C029687	SAMN47833589	PRJNA1247921
22008469	RIVM_C029688	SAMN47833590	PRJNA1247921
22008470	RIVM_C029689	SAMN47833591	PRJNA1247921
22008473	RIVM_C029692	SAMN47833592	PRJNA1247921
22008480	RIVM_C029699	SAMN47833593	PRJNA1247921
22008483	RIVM_C029704	SAMN47833594	PRJNA1247921
22008509	RIVM_C029737	SAMN47833601	PRJNA1247921
22008520	RIVM_C029751	SAMN47833604	PRJNA1247921
22008528	RIVM_C029763	SAMN47833606	PRJNA1247921
22008530	RIVM_C030672	SAMN47833607	PRJNA1247921
22008531	RIVM_C030673	SAMN47833608	PRJNA1247921
22008534	RIVM_C030679	SAMN47833609	PRJNA1247921
22008540	RIVM_C030687	SAMN47833610	PRJNA1247921
22008542	RIVM_C030690	SAMN47833612	PRJNA1247921
22008547	RIVM_C030721	SAMN47833614	PRJNA1247921
22008549	RIVM_C030723	SAMN47833615	PRJNA1247921
22008559	RIVM_C030735	SAMN47833618	PRJNA1247921
22008561	RIVM_C030737	SAMN47833619	PRJNA1247921
22008562	RIVM_C030738	SAMN47833620	PRJNA1247921
22008572	RIVM_C030759	SAMN47833623	PRJNA1247921
22008574	RIVM_C030761	SAMN47833625	PRJNA1247921
22008577	RIVM_C030764	SAMN47833626	PRJNA1247921
22008578	RIVM_C030767	SAMN47833627	PRJNA1247921
22008589	RIVM_C030780	SAMN47833629	PRJNA1247921
22008590	RIVM_C030781	SAMN47833630	PRJNA1247921
22008610	RIVM_C033146	SAMN47833632	PRJNA1247921
22008612	RIVM_C033173	SAMN47833633	PRJNA1247921
22008622	RIVM_C034168	SAMN47833635	PRJNA1247921
22008635	RIVM_C034193	SAMN47833636	PRJNA1247921
22008637	RIVM_C034202	SAMN47833637	PRJNA1247921
22008647	RIVM_C035286	SAMN47833638	PRJNA1247921
22008654	RIVM_C035425	SAMN47833733	PRJNA1247921
22008682	RIVM_C036093	SAMN47833795	PRJNA1247921
22008690	RIVM_C036176	SAMN47833805	PRJNA1247921
22008702	RIVM_C036191	SAMN47833806	PRJNA1247921
22008718	RIVM_C036218	SAMN47833807	PRJNA1247921
22008721	RIVM_C036223	SAMN47833808	PRJNA1247921
22008722	RIVM_C036224	SAMN47833809	PRJNA1247921
22008730	RIVM_C036322	SAMN47833811	PRJNA1247921
22008749	RIVM_C036578	SAMN47833813	PRJNA1247921
22008755	RIVM_C036588	SAMN47833814	PRJNA1247921
22008763	RIVM_C036598	SAMN47833815	PRJNA1247921
22008765	RIVM_C036600	SAMN47833816	PRJNA1247921
22008788	RIVM_C036633	SAMN47833817	PRJNA1247921
22008790	RIVM_C036636	SAMN47833818	PRJNA1247921
22008795	RIVM_C036643	SAMN47833819	PRJNA1247921
22008802	RIVM_C036655	SAMN47833821	PRJNA1247921
22008822	RIVM_C036709	SAMN47833824	PRJNA1247921
22008828	RIVM_C036739	SAMN47833825	PRJNA1247921
22008829	RIVM_C036740	SAMN47833826	PRJNA1247921
22008833	RIVM_C036744	SAMN47833827	PRJNA1247921
22008845	RIVM_C036760	SAMN47833828	PRJNA1247921
22008846	RIVM_C036761	SAMN47833829	PRJNA1247921
22008857	RIVM_C036786	SAMN47833830	PRJNA1247921
22008871	RIVM_C036802	SAMN47833831	PRJNA1247921
22008875	RIVM_C036806	SAMN47833833	PRJNA1247921
22008879	RIVM_C037114	SAMN47833834	PRJNA1247921
22008881	RIVM_C037116	SAMN47833835	PRJNA1247921
22008894	RIVM_C037138	SAMN47833838	PRJNA1247921
22008899	RIVM_C037143	ERR13475073	PRJEB73354
22008901	RIVM_C037145	SAMN47833840	PRJNA1247921
22008903	RIVM_C037147	SAMN47833841	PRJNA1247921
22008913	RIVM_C037164	SAMN47833844	PRJNA1247921
22008939	RIVM_C037792	SAMN47833846	PRJNA1247921
22008948	RIVM_C037817	SAMN47833847	PRJNA1247921
22008952	RIVM_C037825	SAMN47833848	PRJNA1247921
22008960	RIVM_C037841	SAMN47833849	PRJNA1247921
22008968	RIVM_C037854	SAMN47833852	PRJNA1247921
22008980	RIVM_C037868	SAMN47833854	PRJNA1247921
22008981	RIVM_C037869	SAMN47833855	PRJNA1247921
22008984	RIVM_C037874	SAMN47833856	PRJNA1247921
22009015	RIVM_C037931	SAMN47833860	PRJNA1247921
22009032	RIVM_C037949	SAMN47833862	PRJNA1247921
27000021	RIVM_C035329	SAMN47833667	PRJNA1247921
27000025	RIVM_C035330	SAMN47833668	PRJNA1247921
27000026	RIVM_C035331	SAMN47833669	PRJNA1247921
27000027	RIVM_C035332	SAMN47833670	PRJNA1247921
27000029	RIVM_C035334	SAMN47833671	PRJNA1247921
27000030	RIVM_C035335	SAMN47833672	PRJNA1247921
27000031	RIVM_C035336	SAMN47833673	PRJNA1247921
27000032	RIVM_C035337	SAMN47833674	PRJNA1247921
27000033	RIVM_C035338	SAMN47833675	PRJNA1247921
27000034	RIVM_C035339	SAMN47833676	PRJNA1247921
27000035	RIVM_C035340	SAMN47833677	PRJNA1247921
27000036	RIVM_C035341	SAMN47833678	PRJNA1247921
27000037	RIVM_C035342	SAMN47833679	PRJNA1247921
27000038	RIVM_C035343	SAMN47833680	PRJNA1247921
27000040	RIVM_C035345	SAMN47833681	PRJNA1247921
27000041	RIVM_C035346	SAMN47833682	PRJNA1247921
27000042	RIVM_C035347	SAMN47833683	PRJNA1247921
27000044	RIVM_C035349	SAMN47833684	PRJNA1247921
27000045	RIVM_C035350	SAMN47833685	PRJNA1247921
27000046	RIVM_C035351	SAMN47833686	PRJNA1247921
27000047	RIVM_C035352	SAMN47833687	PRJNA1247921
27000049	RIVM_C035354	SAMN47833688	PRJNA1247921
27000053	RIVM_C035355	SAMN47833689	PRJNA1247921
27000054	RIVM_C035356	SAMN47833690	PRJNA1247921
27000060	RIVM_C035358	SAMN47833691	PRJNA1247921
27000061	RIVM_C035359	SAMN47833692	PRJNA1247921
27000068	RIVM_C035362	SAMN47833693	PRJNA1247921
27000071	RIVM_C035363	SAMN47833694	PRJNA1247921
27000072	RIVM_C035364	SAMN47833695	PRJNA1247921
27000073	RIVM_C035365	SAMN47833696	PRJNA1247921
27000074	RIVM_C035366	SAMN47833697	PRJNA1247921
27000075	RIVM_C035367	SAMN47833698	PRJNA1247921
27000078	RIVM_C035368	SAMN47833699	PRJNA1247921
27000079	RIVM_C035369	SAMN47833700	PRJNA1247921
27000080	RIVM_C035370	SAMN47833701	PRJNA1247921
27000081	RIVM_C035371	SAMN47833702	PRJNA1247921
27000082	RIVM_C035372	SAMN47833703	PRJNA1247921
27000087	RIVM_C035373	SAMN47833704	PRJNA1247921
27000089	RIVM_C035375	SAMN47833705	PRJNA1247921
27000090	RIVM_C035376	SAMN47833706	PRJNA1247921
27000093	RIVM_C035377	SAMN47833707	PRJNA1247921
27000099	RIVM_C035381	SAMN47833708	PRJNA1247921
27000103	RIVM_C035384	SAMN47833709	PRJNA1247921
27000104	RIVM_C035385	SAMN47833710	PRJNA1247921
27000105	RIVM_C035386	SAMN47833711	PRJNA1247921
27000106	RIVM_C035387	SAMN47833712	PRJNA1247921
27000111	RIVM_C035390	SAMN47833713	PRJNA1247921
27000112	RIVM_C035391	SAMN47833714	PRJNA1247921
27000113	RIVM_C035392	SAMN47833715	PRJNA1247921
27000119	RIVM_C035395	SAMN47833716	PRJNA1247921
27000120	RIVM_C035396	SAMN47833717	PRJNA1247921
27000121	RIVM_C035397	SAMN47833718	PRJNA1247921
27000125	RIVM_C035399	SAMN47833719	PRJNA1247921
27000131	RIVM_C035402	SAMN47833720	PRJNA1247921
27000132	RIVM_C035403	SAMN47833721	PRJNA1247921
27000133	RIVM_C035404	SAMN47833722	PRJNA1247921
27000134	RIVM_C035405	SAMN47833723	PRJNA1247921
27000139	RIVM_C035407	SAMN47833724	PRJNA1247921
27000140	RIVM_C035408	SAMN47833725	PRJNA1247921
27000142	RIVM_C035410	SAMN47833726	PRJNA1247921
27000143	RIVM_C035411	SAMN47833727	PRJNA1247921
27000147	RIVM_C035412	SAMN47833728	PRJNA1247921
27000148	RIVM_C035413	SAMN47833729	PRJNA1247921
27000150	RIVM_C035415	SAMN47833730	PRJNA1247921
27000151	RIVM_C035416	SAMN47833731	PRJNA1247921
27000152	RIVM_C035417	SAMN47833732	PRJNA1247921
27000159	RIVM_C035475	SAMN47833748	PRJNA1247921
27000164	RIVM_C035479	SAMN47833749	PRJNA1247921
27000169	RIVM_C036103	SAMN47833796	PRJNA1247921
27000171	RIVM_C035538	SAMN47833791	PRJNA1247921
27000172	RIVM_C036104	SAMN47833797	PRJNA1247921
27000174	RIVM_C036106	SAMN47833798	PRJNA1247921
27000175	RIVM_C035483	SAMN47833750	PRJNA1247921
27000176	RIVM_C035484	SAMN47833751	PRJNA1247921
27000180	RIVM_C035486	SAMN47833752	PRJNA1247921
27000182	RIVM_C035487	SAMN47833753	PRJNA1247921
27000183	RIVM_C035488	SAMN47833754	PRJNA1247921
27000184	RIVM_C035489	SAMN47833755	PRJNA1247921
27000186	RIVM_C035490	SAMN47833756	PRJNA1247921
27000187	RIVM_C035491	SAMN47833757	PRJNA1247921
27000190	RIVM_C035493	SAMN47833758	PRJNA1247921
27000197	RIVM_C036112	SAMN47833799	PRJNA1247921
27000199	RIVM_C035495	SAMN47833759	PRJNA1247921
27000203	RIVM_C035496	SAMN47833760	PRJNA1247921
27000204	RIVM_C035497	SAMN47833761	PRJNA1247921
27000205	RIVM_C035498	SAMN47833762	PRJNA1247921
27000208	RIVM_C035540	SAMN47833792	PRJNA1247921
27000209	RIVM_C035499	SAMN47833763	PRJNA1247921
27000210	RIVM_C035500	SAMN47833764	PRJNA1247921
27000211	RIVM_C035501	SAMN47833765	PRJNA1247921
27000212	RIVM_C035502	SAMN47833766	PRJNA1247921
27000213	RIVM_C035503	SAMN47833767	PRJNA1247921
27000214	RIVM_C035504	SAMN47833768	PRJNA1247921
27000215	RIVM_C035505	SAMN47833769	PRJNA1247921
27000216	RIVM_C035506	SAMN47833770	PRJNA1247921
27000217	RIVM_C035507	SAMN47833771	PRJNA1247921
27000218	RIVM_C035508	SAMN47833772	PRJNA1247921
27000219	RIVM_C035509	SAMN47833773	PRJNA1247921
27000220	RIVM_C035510	SAMN47833774	PRJNA1247921
27000222	RIVM_C035512	SAMN47833775	PRJNA1247921
27000224	RIVM_C035514	SAMN47833776	PRJNA1247921
27000225	RIVM_C036115	SAMN47833800	PRJNA1247921
27000226	RIVM_C035515	SAMN47833777	PRJNA1247921
27000227	RIVM_C035516	SAMN47833778	PRJNA1247921
27000231	RIVM_C035519	SAMN47833779	PRJNA1247921
27000232	RIVM_C035520	SAMN47833780	PRJNA1247921
27000233	RIVM_C035521	SAMN47833781	PRJNA1247921
27000234	RIVM_C035522	SAMN47833782	PRJNA1247921
27000235	RIVM_C035523	SAMN47833783	PRJNA1247921
27000237	RIVM_C035525	SAMN47833784	PRJNA1247921
27000240	RIVM_C035528	SAMN47833785	PRJNA1247921
27000241	RIVM_C036117	SAMN47833801	PRJNA1247921
27000243	RIVM_C036118	SAMN47833802	PRJNA1247921
27000245	RIVM_C035531	SAMN47833786	PRJNA1247921
27000246	RIVM_C035532	SAMN47833787	PRJNA1247921
27000247	RIVM_C036119	SAMN47833803	PRJNA1247921
27000248	RIVM_C036120	SAMN47833804	PRJNA1247921
27000249	RIVM_C035533	SAMN47833788	PRJNA1247921
27000250	RIVM_C035534	SAMN47833789	PRJNA1247921
27000251	RIVM_C035541	SAMN47833793	PRJNA1247921
29000254	RIVM_C020328	SAMN47833526	PRJNA1247921
29000255	RIVM_C020329	SAMN47833527	PRJNA1247921
29000256	RIVM_C020330	SAMN47833528	PRJNA1247921
29000257	RIVM_C020331	SAMN47833529	PRJNA1247921
29000259	RIVM_C020333	SAMN47833530	PRJNA1247921
29000260	RIVM_C020334	SAMN47833531	PRJNA1247921
29000261	RIVM_C020335	SAMN47833532	PRJNA1247921
29000262	RIVM_C020336	SAMN47833533	PRJNA1247921
29000263	RIVM_C020337	SAMN47833534	PRJNA1247921
29000264	RIVM_C020338	SAMN47833535	PRJNA1247921
29000265	RIVM_C020339	SAMN47833536	PRJNA1247921
29000267	RIVM_C020341	SAMN47833537	PRJNA1247921
29000268	RIVM_C020342	SAMN47833538	PRJNA1247921
29000269	RIVM_C020343	SAMN47833539	PRJNA1247921
29000270	RIVM_C020344	SAMN47833540	PRJNA1247921
29000272	RIVM_C020346	SAMN47833541	PRJNA1247921
29000273	RIVM_C020347	SAMN47833542	PRJNA1247921
29000274	RIVM_C020348	SAMN47833543	PRJNA1247921
29000275	RIVM_C020349	SAMN47833544	PRJNA1247921
29000276	RIVM_C020350	SAMN47833545	PRJNA1247921
29000277	RIVM_C020351	SAMN47833546	PRJNA1247921
29000278	RIVM_C020352	SAMN47833547	PRJNA1247921
29000280	RIVM_C020354	SAMN47833548	PRJNA1247921
29000281	RIVM_C020355	SAMN47833549	PRJNA1247921
29000283	RIVM_C020357	SAMN47833550	PRJNA1247921
29000284	RIVM_C020358	SAMN47833551	PRJNA1247921
29000285	RIVM_C020359	SAMN47833552	PRJNA1247921
29000286	RIVM_C020360	SAMN47833553	PRJNA1247921
29000287	RIVM_C020361	SAMN47833554	PRJNA1247921
29000288	RIVM_C020362	SAMN47833555	PRJNA1247921
29000289	RIVM_C020363	SAMN47833556	PRJNA1247921
29000290	RIVM_C020364	SAMN47833557	PRJNA1247921

## Sheet: Kpn_selectie
Key	Publicatie Key	SRA Accession Nummer	SRA projectnummer
22000587	RIVM_C005832	SAMN47833317	PRJNA1247921
22000852	RIVM_C006137	SAMN47833318	PRJNA1247921
22001011	RIVM_C006333	SAMN47833320	PRJNA1247921
22001012	RIVM_C006339	SAMN47833321	PRJNA1247921
22001016	RIVM_C006351	SAMN47833323	PRJNA1247921
22001043	RIVM_C006384	SAMN47833324	PRJNA1247921
22001075	RIVM_C006427	SAMN47833325	PRJNA1247921
22001104	RIVM_C006469	SAMN47833326	PRJNA1247921
22001120	RIVM_C006487	SAMN47833327	PRJNA1247921
22001233	RIVM_C006666	SAMN47833330	PRJNA1247921
22001250	RIVM_C006693	SAMN40993554	PRJNA1101444
22001259	RIVM_C006708	SAMN47833331	PRJNA1247921
22001277	RIVM_C006744	SAMN47833332	PRJNA1247921
22001284	RIVM_C006751	SAMN47833333	PRJNA1247921
22001289	RIVM_C006760	SAMN47833334	PRJNA1247921
22001306	RIVM_C006787	SAMN47833335	PRJNA1247921
22001327	RIVM_C006870	SAMN47833336	PRJNA1247921
22001348	RIVM_C006901	SAMN47833337	PRJNA1247921
22001363	RIVM_C006923	SAMN47833338	PRJNA1247921
22001395	RIVM_C006961	SAMN47833339	PRJNA1247921
22001436	RIVM_C007022	SAMN47833341	PRJNA1247921
22001443	RIVM_C007037	SAMN47833342	PRJNA1247921
22001452	RIVM_C007057	SAMN47833343	PRJNA1247921
22001456	RIVM_C007066	SAMN47833344	PRJNA1247921
22001486	RIVM_C007110	SAMN47833346	PRJNA1247921
22001514	RIVM_C007152	SAMN47833348	PRJNA1247921
22001523	RIVM_C007161	SAMN47833349	PRJNA1247921
22001542	RIVM_C007180	SAMN47833350	PRJNA1247921
22001567	RIVM_C007212	SAMN47833351	PRJNA1247921
22001568	RIVM_C007217	SAMN47833352	PRJNA1247921
22001628	RIVM_C007305	SAMN47833354	PRJNA1247921
22001660	RIVM_C007359	ERR13475074	PRJEB73354
22001661	RIVM_C007363	SAMN47833357	PRJNA1247921
22001688	RIVM_C007422	SAMN47833358	PRJNA1247921
22001717	RIVM_C007471	SAMN47833360	PRJNA1247921
22001726	RIVM_C007864	SAMN47833363	PRJNA1247921
22001810	RIVM_C007988	SAMN47833366	PRJNA1247921
22001915	RIVM_C008136	SAMN47833369	PRJNA1247921
22001916	RIVM_C008142	SAMN40993555	PRJNA1101444
22001922	RIVM_C008159	SAMN47833371	PRJNA1247921
22001943	RIVM_C008191	SAMN47833373	PRJNA1247921
22002016	RIVM_C008270	SAMN47833374	PRJNA1247921
22002080	RIVM_C008349	SAMN47833378	PRJNA1247921
22002088	RIVM_C008357	SAMN47833379	PRJNA1247921
22002089	RIVM_C008358	SAMN47833380	PRJNA1247921
22002102	RIVM_C008371	SAMN47833381	PRJNA1247921
22002104	RIVM_C008373	SAMN47833382	PRJNA1247921
22002111	RIVM_C008385	SAMN47833385	PRJNA1247921
22002116	RIVM_C008390	SAMN47833386	PRJNA1247921
22002125	RIVM_C008400	SAMN47833388	PRJNA1247921
22002136	RIVM_C008413	SAMN47833389	PRJNA1247921
22002148	RIVM_C008427	SAMN47833390	PRJNA1247921
22002156	RIVM_C008444	SAMN47833391	PRJNA1247921
22002157	RIVM_C008445	SAMN47833392	PRJNA1247921
22002174	RIVM_C008462	SAMN47833394	PRJNA1247921
22002185	RIVM_C008473	SAMN47833395	PRJNA1247921
22002187	RIVM_C008475	SAMN47833397	PRJNA1247921
22002220	RIVM_C008509	SAMN47833399	PRJNA1247921
22002234	RIVM_C008523	SAMN47833400	PRJNA1247921
22002291	RIVM_C008580	SAMN47833402	PRJNA1247921
22002293	RIVM_C008582	SAMN40993556	PRJNA1101444
22002311	RIVM_C008601	SAMN47833403	PRJNA1247921
22002313	RIVM_C008609	SAMN47833404	PRJNA1247921
22002314	RIVM_C008611	SAMN47833405	PRJNA1247921
22002316	RIVM_C008614	SAMN47833406	PRJNA1247921
22002330	RIVM_C008628	SAMN47833407	PRJNA1247921
22002387	RIVM_C008699	SAMN47833408	PRJNA1247921
22002398	RIVM_C008710	SAMEA6367959	PRJEB35685
22002586	RIVM_C008981	SAMEA6367966	PRJEB35685
22002587	RIVM_C008984	SAMEA6367967	PRJEB35685
22002589	RIVM_C008986	SAMEA6367968	PRJEB35685
22002590	RIVM_C008987	SAMN47833409	PRJNA1247921
22002598	RIVM_C009000	SAMEA6367969	PRJEB35685
22002636	RIVM_C009043	SAMEA6367970	PRJEB35685
22002661	RIVM_C009068	SAMEA6367971	PRJEB35685
22002663	RIVM_C009071	SAMN47833410	PRJNA1247921
22002669	RIVM_C009084	SAMEA6367972	PRJEB35685
22002670	RIVM_C009085	SAMEA6367973	PRJEB35685
22002683	RIVM_C009123	SAMEA6367975	PRJEB35685
22002684	RIVM_C009124	SAMEA6367976	PRJEB35685
22002713	RIVM_C009155	SAMEA6367980	PRJEB35685
22002718	RIVM_C009160	SAMEA6367982	PRJEB35685
22002719	RIVM_C009161	SAMEA6367983	PRJEB35685
22002720	RIVM_C009162	SAMN47833411	PRJNA1247921
22002732	RIVM_C009182	SAMN47833412	PRJNA1247921
22002734	RIVM_C009185	SAMEA6367985	PRJEB35685
22002777	RIVM_C009242	SAMN47833413	PRJNA1247921
22002793	RIVM_C009258	SAMEA6367993	PRJEB35685
22002810	RIVM_C009278	SAMEA6367995	PRJEB35685
22002852	RIVM_C009320	SAMEA6367996	PRJEB35685
22002896	RIVM_C009380	SAMEA6367999	PRJEB35685
22002897	RIVM_C009381	SAMEA6368000	PRJEB35685
22003038	RIVM_C009611	SAMEA6368004	PRJEB35685
22003164	RIVM_C009794	SAMEA6368008	PRJEB35685
22003196	RIVM_C009832	SAMEA6368012	PRJEB35685
22003200	RIVM_C009837	SAMEA6368013	PRJEB35685
22003211	RIVM_C009848	SAMEA6368014	PRJEB35685
22003244	RIVM_C009885	SAMEA6368015	PRJEB35685
22003261	RIVM_C009921	SAMEA6368017	PRJEB35685
22003274	RIVM_C009934	SAMN15010484	PRJNA634885
22003288	RIVM_C009964	SAMEA6368018	PRJEB35685
22003298	RIVM_C009976	SAMEA6368020	PRJEB35685
22003302	RIVM_C009980	SAMEA6368021	PRJEB35685
22003329	RIVM_C010019	SAMEA6368024	PRJEB35685
22003377	RIVM_C010077	SAMEA6368032	PRJEB35685
22003444	RIVM_C010148	SAMEA6368034	PRJEB35685
22003458	RIVM_C010182	SAMEA6368037	PRJEB35685
22003459	RIVM_C010184	SAMEA6368038	PRJEB35685
22003480	RIVM_C010208	SAMEA6368039	PRJEB35685
22003490	RIVM_C010220	SAMEA6368040	PRJEB35685
22003502	RIVM_C010233	SAMN15010493	PRJNA634885
22003504	RIVM_C010235	SAMEA6368043	PRJEB35685
22003517	RIVM_C010250	SAMEA6368045	PRJEB35685
22003539	RIVM_C010276	SAMEA6368048	PRJEB35685
22003543	RIVM_C010290	SAMEA6368049	PRJEB35685
22003571	RIVM_C010322	SAMEA6368054	PRJEB35685
22003584	RIVM_C010337	SAMEA6368055	PRJEB35685
22003610	RIVM_C010367	SAMEA6368057	PRJEB35685
22003618	RIVM_C010375	SAMEA6368059	PRJEB35685
22003631	RIVM_C010398	SAMEA6368060	PRJEB35685
22003653	RIVM_C010420	SAMEA6368063	PRJEB35685
22003655	RIVM_C010422	SAMEA6368064	PRJEB35685
22003656	RIVM_C010423	SAMEA6368065	PRJEB35685
22003660	RIVM_C010427	SAMEA6368066	PRJEB35685
22003663	RIVM_C010431	SAMN15010505	PRJNA634885
22003667	RIVM_C010435	SAMN15010506	PRJNA634885
22003669	RIVM_C010437	SAMN15010507	PRJNA634885
22003674	RIVM_C010442	SAMEA6368068	PRJEB35685
22003676	RIVM_C010444	SAMEA6368070	PRJEB35685
22003692	RIVM_C010461	SAMEA6368074	PRJEB35685
22003700	RIVM_C010478	SAMN15010510	PRJNA634885
22003711	RIVM_C010490	SAMEA6368076	PRJEB35685
22003720	RIVM_C010499	SAMEA6368077	PRJEB35685
22003728	RIVM_C010507	SAMEA6368079	PRJEB35685
22003749	RIVM_C010528	SAMEA6368082	PRJEB35685
22003762	RIVM_C010541	SAMEA6368085	PRJEB35685
22003781	RIVM_C010579	SAMN15010516	PRJNA634885
22003784	RIVM_C010582	SAMEA7758560	PRJEB42331
22003806	RIVM_C010605	SAMEA6368089	PRJEB35685
22003808	RIVM_C010607	SAMEA6368090	PRJEB35685
22003810	RIVM_C010610	SAMEA6368091	PRJEB35685
22003843	RIVM_C010648	SAMN15010520	PRJNA634885
22003844	RIVM_C010649	SAMN47833416	PRJNA1247921
22003895	RIVM_C010701	SAMEA6368101	PRJEB35685
22003897	RIVM_C010703	SAMEA6368102	PRJEB35685
22003912	RIVM_C010720	SAMEA6368105	PRJEB35685
22003928	RIVM_C010736	SAMN15010521	PRJNA634885
22003930	RIVM_C010739	SAMEA6368106	PRJEB35685
22003934	RIVM_C010743	SAMEA6368108	PRJEB35685
22003939	RIVM_C010748	SAMEA6368109	PRJEB35685
22003942	RIVM_C010752	SAMEA6368110	PRJEB35685
22003956	RIVM_C010780	SAMN15010522	PRJNA634885
22003959	RIVM_C010783	SAMN15010523	PRJNA634885
22003960	RIVM_C010784	SAMN15010524	PRJNA634885
22003961	RIVM_C010785	SAMEA6368112	PRJEB35685
22003966	RIVM_C010790	SAMEA6368113	PRJEB35685
22003967	RIVM_C010791	SAMEA6368114	PRJEB35685
22003968	RIVM_C010792	SAMEA6368115	PRJEB35685
22003975	RIVM_C010800	SAMEA6368117	PRJEB35685
22003976	RIVM_C010801	SAMEA6368118	PRJEB35685
22003977	RIVM_C010808	SAMEA6368119	PRJEB35685
22003978	RIVM_C010809	SAMEA6368120	PRJEB35685
22003988	RIVM_C010819	SAMN47833417	PRJNA1247921
22003989	RIVM_C010820	SAMEA6368122	PRJEB35685
22003990	RIVM_C010821	SAMEA6368123	PRJEB35685
22003995	RIVM_C010827	SAMEA6368124	PRJEB35685
22003996	RIVM_C010828	SAMEA6368125	PRJEB35685
22003997	RIVM_C010829	SAMEA6368126	PRJEB35685
22003998	RIVM_C010830	SAMEA6368127	PRJEB35685
22003999	RIVM_C010831	SAMEA6368128	PRJEB35685
22004000	RIVM_C010832	SAMEA6368129	PRJEB35685
22004001	RIVM_C010833	SAMEA6368130	PRJEB35685
22004011	RIVM_C010846	SAMEA6368133	PRJEB35685
22004015	RIVM_C010850	SAMEA6368135	PRJEB35685
22004016	RIVM_C010851	SAMEA6368136	PRJEB35685
22004021	RIVM_C010856	SAMEA6368139	PRJEB35685
22004029	RIVM_C011007	SAMEA6368140	PRJEB35685
22004032	RIVM_C011012	SAMEA6368143	PRJEB35685
22004033	RIVM_C011013	SAMEA6368144	PRJEB35685
22004036	RIVM_C011016	SAMEA6368147	PRJEB35685
22004049	RIVM_C011030	SAMEA6368149	PRJEB35685
22004056	RIVM_C011037	SAMEA6368151	PRJEB35685
22004064	RIVM_C011045	SAMN47833418	PRJNA1247921
22004073	RIVM_C011054	SAMEA6368155	PRJEB35685
22004082	RIVM_C011063	SAMEA6368156	PRJEB35685
22004083	RIVM_C011064	SAMEA6368157	PRJEB35685
22004089	RIVM_C011070	SAMEA6368158	PRJEB35685
22004111	RIVM_C011095	SAMEA6368160	PRJEB35685
22004117	RIVM_C011101	SAMEA6368162	PRJEB35685
22004134	RIVM_C011120	SAMEA6368166	PRJEB35685
22004152	RIVM_C011140	SAMEA6368169	PRJEB35685
22004159	RIVM_C011147	SAMN15010525	PRJNA634885
22004160	RIVM_C011148	SAMN15010526	PRJNA634885
22004164	RIVM_C011152	SAMEA6368170	PRJEB35685
22004166	RIVM_C011218	SAMEA6368171	PRJEB35685
22004169	RIVM_C011221	SAMEA6368173	PRJEB35685
22004174	RIVM_C011226	SAMEA6368174	PRJEB35685
22004180	RIVM_C011232	SAMEA6368176	PRJEB35685
22004186	RIVM_C011239	SAMEA6368177	PRJEB35685
22004203	RIVM_C011258	SAMEA6368179	PRJEB35685
22004241	RIVM_C011301	SAMEA6368184	PRJEB35685
22004255	RIVM_C011320	SAMEA6368186	PRJEB35685
22004262	RIVM_C011327	SAMEA6368187	PRJEB35685
22004280	RIVM_C011347	SAMEA6368188	PRJEB35685
22004309	RIVM_C011376	SAMEA6368192	PRJEB35685
22004324	RIVM_C011392	SAMEA6368194	PRJEB35685
22004325	RIVM_C011394	SAMEA6368195	PRJEB35685
22004351	RIVM_C011423	SAMEA6368196	PRJEB35685
22004354	RIVM_C011426	SAMEA6368197	PRJEB35685
22004361	RIVM_C011433	SAMEA6368198	PRJEB35685
22004369	RIVM_C011441	SAMEA6368199	PRJEB35685
22004386	RIVM_C011460	SAMN15010527	PRJNA634885
22004402	RIVM_C011478	SAMEA6368201	PRJEB35685
22004416	RIVM_C011507	SAMEA6368204	PRJEB35685
22004421	RIVM_C011512	SAMEA6368205	PRJEB35685
22004422	RIVM_C011513	SAMEA6368206	PRJEB35685
22004453	RIVM_C011553	SAMEA6368211	PRJEB35685
22004475	RIVM_C011591	SAMN47833420	PRJNA1247921
22004479	RIVM_C011595	SAMEA6368215	PRJEB35685
22004505	RIVM_C011633	SAMEA6368218	PRJEB35685
22004506	RIVM_C011634	SAMN47833421	PRJNA1247921
22004507	RIVM_C011635	SAMN47833422	PRJNA1247921
22004531	RIVM_C011660	SAMEA6368221	PRJEB35685
22004539	RIVM_C011668	SAMEA6368222	PRJEB35685
22004548	RIVM_C011677	SAMEA6368223	PRJEB35685
22004549	RIVM_C011678	SAMEA6368224	PRJEB35685
22004552	RIVM_C011688	SAMEA6368225	PRJEB35685
22004577	RIVM_C011721	SAMEA7758561	PRJEB42331
22004578	RIVM_C011722	SAMEA6368228	PRJEB35685
22004593	RIVM_C011739	SAMN15010528	PRJNA634885
22004649	RIVM_C011802	SAMEA6368235	PRJEB35685
22004651	RIVM_C011804	SAMEA6368236	PRJEB35685
22004663	RIVM_C011816	SAMEA6368239	PRJEB35685
22004664	RIVM_C011826	SAMEA6368240	PRJEB35685
22004680	RIVM_C011842	SAMEA6368242	PRJEB35685
22004689	RIVM_C011852	SAMEA6368243	PRJEB35685
22004719	RIVM_C011903	SAMEA6368248	PRJEB35685
22004723	RIVM_C011921	SAMEA6368249	PRJEB35685
22004732	RIVM_C011932	SAMEA6368250	PRJEB35685
22004758	RIVM_C011967	SAMEA6368255	PRJEB35685
22004762	RIVM_C011971	SAMEA6368257	PRJEB35685
22004780	RIVM_C011989	SAMEA6368259	PRJEB35685
22004783	RIVM_C011992	SAMEA6368260	PRJEB35685
22004789	RIVM_C012038	SAMEA6368262	PRJEB35685
22004798	RIVM_C012047	SAMEA6368263	PRJEB35685
22004803	RIVM_C012052	SAMEA6368264	PRJEB35685
22004828	RIVM_C012079	SAMEA6368268	PRJEB35685
22004832	RIVM_C012083	SAMEA6368269	PRJEB35685
22004833	RIVM_C012084	SAMN40993557	PRJNA1101444
22004834	RIVM_C012085	SAMN40993558	PRJNA1101444
22004842	RIVM_C012103	SAMEA6368273	PRJEB35685
22004868	RIVM_C012130	SAMEA6368276	PRJEB35685
22004869	RIVM_C012131	SAMEA6368277	PRJEB35685
22004892	RIVM_C012161	SAMEA6368284	PRJEB35685
22004893	RIVM_C012162	SAMEA6368285	PRJEB35685
22004897	RIVM_C012166	SAMEA6368286	PRJEB35685
22004900	RIVM_C012169	SAMEA6368287	PRJEB35685
22004974	RIVM_C012255	SAMEA6368294	PRJEB35685
22004989	RIVM_C012270	SAMN47833423	PRJNA1247921
22005008	RIVM_C012296	SAMEA6368296	PRJEB35685
22005011	RIVM_C012299	SAMEA6368298	PRJEB35685
22005048	RIVM_C012343	SAMEA6368303	PRJEB35685
22005052	RIVM_C012348	SAMN15010529	PRJNA634885
22005068	RIVM_C012374	SAMEA6368307	PRJEB35685
22005069	RIVM_C012375	SAMEA6368308	PRJEB35685
22005095	RIVM_C012405	SAMEA6368315	PRJEB35685
22005125	RIVM_C012520	SAMEA6368317	PRJEB35685
22005130	RIVM_C012525	SAMEA6368320	PRJEB35685
22005142	RIVM_C012683	SAMEA6368321	PRJEB35685
22005163	RIVM_C012729	SAMEA6368323	PRJEB35685
22005164	RIVM_C012730	SAMEA6368324	PRJEB35685
22005169	RIVM_C012891	SAMEA6368325	PRJEB35685
22005214	RIVM_C012968	SAMEA6368335	PRJEB35685
22005227	RIVM_C012989	SAMEA6368338	PRJEB35685
22005232	RIVM_C012998	SAMN15010530	PRJNA634885
22005234	RIVM_C013134	SAMN15010531	PRJNA634885
22005235	RIVM_C013135	SAMN15010532	PRJNA634885
22005236	RIVM_C013145	SAMN15010533	PRJNA634885
22005253	RIVM_C013190	SAMEA6368343	PRJEB35685
22005270	RIVM_C013373	SAMEA6368345	PRJEB35685
22005271	RIVM_C013375	SAMEA6368346	PRJEB35685
22005292	RIVM_C013404	SAMEA6368349	PRJEB35685
22005326	RIVM_C013647	SAMEA6368353	PRJEB35685
22005330	RIVM_C013651	SAMEA6368354	PRJEB35685
22005340	RIVM_C013795	SAMEA6368356	PRJEB35685
22005341	RIVM_C013796	SAMN47833426	PRJNA1247921
22005362	RIVM_C013832	SAMEA6368364	PRJEB35685
22005376	RIVM_C013846	SAMEA6368366	PRJEB35685
22005391	RIVM_C013864	SAMEA6368368	PRJEB35685
22005393	RIVM_C013866	SAMN15010534	PRJNA634885
22005394	RIVM_C013875	SAMEA6368369	PRJEB35685
22005403	RIVM_C013898	SAMN15010535	PRJNA634885
22005405	RIVM_C013900	SAMN15010536	PRJNA634885
22005406	RIVM_C014004	SAMN15010537	PRJNA634885
22005419	RIVM_C014017	SAMEA6368372	PRJEB35685
22005424	RIVM_C014022	SAMEA6368374	PRJEB35685
22005426	RIVM_C014024	SAMN47833427	PRJNA1247921
22005444	RIVM_C014044	SAMEA6368376	PRJEB35685
22005457	RIVM_C014072	SAMEA6368381	PRJEB35685
22005473	RIVM_C014093	SAMEA6368382	PRJEB35685
22005474	RIVM_C014106	SAMEA6368383	PRJEB35685
22005500	RIVM_C014324	SAMEA6368390	PRJEB35685
22005507	RIVM_C014346	SAMEA6368391	PRJEB35685
22005536	RIVM_C014411	SAMEA6368394	PRJEB35685
22005549	RIVM_C014426	SAMN40993559	PRJNA1101444
22005552	RIVM_C014429	SAMEA6368396	PRJEB35685
22005555	RIVM_C014442	SAMEA6368397	PRJEB35685
22005567	RIVM_C014463	SAMEA6368399	PRJEB35685
22005624	RIVM_C014527	SAMEA6368410	PRJEB35685
22005625	RIVM_C014528	SAMN15010538	PRJNA634885
22005648	RIVM_C014575	SAMEA6368413	PRJEB35685
22005652	RIVM_C014581	SAMEA6368414	PRJEB35685
22005654	RIVM_C014585	SAMEA6368415	PRJEB35685
22005657	RIVM_C014592	SAMEA6368416	PRJEB35685
22005661	RIVM_C014596	SAMEA6368417	PRJEB35685
22005662	RIVM_C014601	SAMEA6368418	PRJEB35685
22005717	RIVM_C014780	SAMEA6368421	PRJEB35685
22005724	RIVM_C014791	SAMEA6368423	PRJEB35685
22005734	RIVM_C014817	SAMEA6368427	PRJEB35685
22005740	RIVM_C014823	SAMEA6368429	PRJEB35685
22005781	RIVM_C014900	SAMEA6368432	PRJEB35685
22005786	RIVM_C014905	SAMEA6368433	PRJEB35685
22005787	RIVM_C014906	SAMEA6368434	PRJEB35685
22005796	RIVM_C014931	SAMEA6368436	PRJEB35685
22005804	RIVM_C014943	SAMEA6368437	PRJEB35685
22005808	RIVM_C014947	SAMN15010539	PRJNA634885
22005814	RIVM_C015017	SAMEA6368439	PRJEB35685
22005831	RIVM_C015042	SAMEA6368443	PRJEB35685
22005833	RIVM_C015051	SAMEA6368444	PRJEB35685
22005836	RIVM_C015054	SAMEA6368445	PRJEB35685
22005855	RIVM_C015073	SAMEA6368447	PRJEB35685
22005868	RIVM_C015130	SAMEA6368451	PRJEB35685
22005877	RIVM_C015139	SAMEA6368453	PRJEB35685
22005880	RIVM_C015152	SAMN15010540	PRJNA634885
22005889	RIVM_C015172	SAMEA6368455	PRJEB35685
22005890	RIVM_C015179	SAMN47833430	PRJNA1247921
22005892	RIVM_C015181	SAMN40993560	PRJNA1101444
22005899	RIVM_C015189	SAMEA6368459	PRJEB35685
22005900	RIVM_C015190	SAMEA6368460	PRJEB35685
22005906	RIVM_C015202	SAMEA6368464	PRJEB35685
22005907	RIVM_C015203	SAMEA6368465	PRJEB35685
22005909	RIVM_C015211	SAMEA6368466	PRJEB35685
22005916	RIVM_C015232	SAMEA6368469	PRJEB35685
22005925	RIVM_C015241	SAMEA6368474	PRJEB35685
22005933	RIVM_C015249	SAMN15010541	PRJNA634885
22005956	RIVM_C015274	SAMN15010542	PRJNA634885
22005963	RIVM_C015286	SAMEA6368475	PRJEB35685
22005967	RIVM_C015290	SAMN47833431	PRJNA1247921
22005968	RIVM_C015295	SAMEA6368476	PRJEB35685
22005976	RIVM_C015304	SAMEA6368479	PRJEB35685
22005980	RIVM_C015312	SAMEA6368481	PRJEB35685
22005991	RIVM_C015325	SAMN47833432	PRJNA1247921
22005993	RIVM_C015327	SAMEA6368484	PRJEB35685
22006011	RIVM_C015345	SAMEA6368488	PRJEB35685
22006017	RIVM_C015362	SAMEA6368489	PRJEB35685
22006019	RIVM_C015395	SAMEA6368490	PRJEB35685
22006023	RIVM_C015408	SAMEA6368491	PRJEB35685
22006027	RIVM_C015418	SAMEA6368492	PRJEB35685
22006034	RIVM_C015451	SAMEA6368494	PRJEB35685
22006035	RIVM_C015456	SAMEA6368495	PRJEB35685
22006044	RIVM_C015465	SAMEA6368500	PRJEB35685
22006045	RIVM_C015466	SAMEA6368501	PRJEB35685
22006073	RIVM_C015540	SAMEA6368504	PRJEB35685
22006076	RIVM_C015547	SAMEA6368505	PRJEB35685
22006082	RIVM_C015554	SAMEA6368507	PRJEB35685
22006083	RIVM_C015555	SAMEA6368508	PRJEB35685
22006092	RIVM_C015565	SAMEA6368509	PRJEB35685
22006094	RIVM_C015567	SAMEA6368511	PRJEB35685
22006095	RIVM_C015568	SAMEA6368512	PRJEB35685
22006099	RIVM_C015578	SAMEA6368515	PRJEB35685
22006103	RIVM_C015593	SAMEA6368517	PRJEB35685
22006116	RIVM_C015611	SAMEA6368519	PRJEB35685
22006156	RIVM_C015656	SAMEA6368522	PRJEB35685
22006168	RIVM_C015687	SAMEA6368525	PRJEB35685
22006183	RIVM_C015715	SAMEA6368528	PRJEB35685
22006184	RIVM_C015716	SAMEA6368529	PRJEB35685
22006186	RIVM_C015720	SAMEA6368530	PRJEB35685
22006187	RIVM_C015721	SAMEA6368531	PRJEB35685
22006188	RIVM_C015722	SAMEA6368532	PRJEB35685
22006190	RIVM_C015724	SAMEA6368533	PRJEB35685
22006197	RIVM_C015738	SAMEA6368534	PRJEB35685
22006228	RIVM_C015791	SAMEA6368544	PRJEB35685
22006234	RIVM_C015800	SAMEA6368546	PRJEB35685
22006250	RIVM_C015865	SAMEA6368549	PRJEB35685
22006257	RIVM_C015888	SAMEA6368551	PRJEB35685
22006273	RIVM_C015907	SAMEA6368554	PRJEB35685
22006277	RIVM_C015918	SAMEA6368556	PRJEB35685
22006280	RIVM_C015923	SAMEA6368558	PRJEB35685
22006287	RIVM_C015936	SAMEA6368560	PRJEB35685
22006297	RIVM_C015954	SAMEA6368562	PRJEB35685
22006308	RIVM_C015966	SAMEA6368564	PRJEB35685
22006340	RIVM_C016017	SAMEA6368571	PRJEB35685
22006359	RIVM_C016038	SAMEA6368574	PRJEB35685
22006387	RIVM_C016070	SAMEA6368580	PRJEB35685
22006388	RIVM_C016078	SAMEA6368581	PRJEB35685
22006393	RIVM_C016085	SAMEA6368582	PRJEB35685
22006398	RIVM_C016092	SAMEA6368584	PRJEB35685
22006399	RIVM_C016129	SAMEA6368585	PRJEB35685
22006404	RIVM_C016135	SAMEA6368586	PRJEB35685
22006415	RIVM_C016174	SAMEA6368590	PRJEB35685
22006430	RIVM_C016200	SAMEA6368599	PRJEB35685
22006454	RIVM_C016251	SAMEA6368603	PRJEB35685
22006460	RIVM_C016274	SAMEA6368604	PRJEB35685
22006463	RIVM_C016278	SAMEA6368605	PRJEB35685
22006466	RIVM_C016282	SAMEA6368606	PRJEB35685
22006469	RIVM_C016297	SAMN47833437	PRJNA1247921
22006470	RIVM_C016342	SAMEA6368608	PRJEB35685
22006472	RIVM_C016345	SAMEA6368609	PRJEB35685
22006489	RIVM_C016378	SAMEA6368613	PRJEB35685
22006523	RIVM_C016424	SAMEA6368619	PRJEB35685
22006532	RIVM_C016438	SAMEA6368622	PRJEB35685
22006541	RIVM_C016452	SAMN15010543	PRJNA634885
22006557	RIVM_C016482	SAMN47833439	PRJNA1247921
22006558	RIVM_C016484	SAMN47833440	PRJNA1247921
22006563	RIVM_C016492	SAMN15010544	PRJNA634885
22006568	RIVM_C016499	SAMN15010545	PRJNA634885
22006581	RIVM_C016516	SAMEA6368632	PRJEB35685
22006587	RIVM_C016522	SAMEA6368633	PRJEB35685
22006590	RIVM_C016525	SAMEA6368635	PRJEB35685
22006591	RIVM_C016538	SAMEA6368636	PRJEB35685
22006592	RIVM_C016552	SAMEA6368637	PRJEB35685
22006593	RIVM_C016570	SAMEA6368638	PRJEB35685
22006594	RIVM_C016583	SAMEA6368639	PRJEB35685
22006610	RIVM_C016626	SAMEA6368642	PRJEB35685
22006626	RIVM_C016654	SAMEA6368647	PRJEB35685
22006630	RIVM_C016658	SAMN40993561	PRJNA1101444
22006633	RIVM_C016661	SAMN40993562	PRJNA1101444
22006635	RIVM_C016664	SAMN40993563	PRJNA1101444
22006643	RIVM_C016672	SAMEA6368650	PRJEB35685
22006650	RIVM_C016679	SAMEA6368651	PRJEB35685
22006653	RIVM_C016682	SAMEA6368652	PRJEB35685
22006663	RIVM_C016693	SAMEA6368655	PRJEB35685
22006674	RIVM_C016706	SAMEA6368656	PRJEB35685
22006683	RIVM_C016720	SAMEA6368657	PRJEB35685
22006688	RIVM_C016730	SAMEA6368658	PRJEB35685
22006692	RIVM_C016735	SAMEA6368659	PRJEB35685
22006700	RIVM_C016747	SAMEA6368660	PRJEB35685
22006701	RIVM_C016748	SAMN47833442	PRJNA1247921
22006710	RIVM_C016757	SAMEA6368661	PRJEB35685
22006714	RIVM_C016761	SAMN15010546	PRJNA634885
22006717	RIVM_C016768	SAMEA6368664	PRJEB35685
22006724	RIVM_C016775	SAMEA6368665	PRJEB35685
22006741	RIVM_C016801	SAMEA6368673	PRJEB35685
22006748	RIVM_C016819	SAMEA6368675	PRJEB35685
22006753	RIVM_C016830	SAMEA6368676	PRJEB35685
22006754	RIVM_C016846	SAMEA6368677	PRJEB35685
22006755	RIVM_C016847	SAMEA6368678	PRJEB35685
22006758	RIVM_C016851	SAMEA6368680	PRJEB35685
22006767	RIVM_C016863	SAMN15010547	PRJNA634885
22006768	RIVM_C016864	SAMN47833444	PRJNA1247921
22006774	RIVM_C016870	SAMEA6368681	PRJEB35685
22006777	RIVM_C016878	SAMEA6368682	PRJEB35685
22006784	RIVM_C016890	SAMEA6368685	PRJEB35685
22006793	RIVM_C016900	SAMEA6368689	PRJEB35685
22006797	RIVM_C016910	SAMEA6368691	PRJEB35685
22006814	RIVM_C016943	SAMEA6368697	PRJEB35685
22006817	RIVM_C016957	SAMEA6368698	PRJEB35685
22006843	RIVM_C016988	SAMEA6368704	PRJEB35685
22006859	RIVM_C017019	SAMEA6368710	PRJEB35685
22006861	RIVM_C017021	SAMEA6368711	PRJEB35685
22006867	RIVM_C017027	SAMN15010548	PRJNA634885
22006870	RIVM_C017030	SAMEA6368712	PRJEB35685
22006873	RIVM_C017034	SAMEA6368715	PRJEB35685
22006875	RIVM_C017036	SAMEA6368717	PRJEB35685
22006881	RIVM_C017055	SAMEA6368719	PRJEB35685
22006882	RIVM_C017062	SAMEA6368720	PRJEB35685
22006886	RIVM_C017066	SAMEA7758563	PRJEB42331
22006888	RIVM_C017068	SAMEA6368723	PRJEB35685
22006892	RIVM_C017077	SAMEA6368725	PRJEB35685
22006905	RIVM_C017117	SAMN15010550	PRJNA634885
22006906	RIVM_C017122	SAMEA6368728	PRJEB35685
22006912	RIVM_C017128	SAMEA6368730	PRJEB35685
22006915	RIVM_C017135	SAMN15010551	PRJNA634885
22006923	RIVM_C017143	SAMEA6368734	PRJEB35685
22006926	RIVM_C017146	SAMEA6368737	PRJEB35685
22006928	RIVM_C017195	SAMN15010552	PRJNA634885
22006930	RIVM_C017202	SAMEA6368738	PRJEB35685
22006936	RIVM_C017208	SAMN15010553	PRJNA634885
22006955	RIVM_C017235	SAMEA6368742	PRJEB35685
22006965	RIVM_C017264	SAMEA6368744	PRJEB35685
22006969	RIVM_C017274	SAMEA6368747	PRJEB35685
22006970	RIVM_C017275	SAMEA6368748	PRJEB35685
22006978	RIVM_C017286	SAMEA6368751	PRJEB35685
22006992	RIVM_C017304	SAMEA6368758	PRJEB35685
22007007	RIVM_C017341	SAMEA6368761	PRJEB35685
22007008	RIVM_C017354	SAMEA6368762	PRJEB35685
22007021	RIVM_C017367	SAMEA6368764	PRJEB35685
22007043	RIVM_C017398	SAMEA6368769	PRJEB35685
22007044	RIVM_C017399	SAMEA6368770	PRJEB35685
22007074	RIVM_C017446	SAMN15010554	PRJNA634885
22007078	RIVM_C017464	SAMEA6368777	PRJEB35685
22007083	RIVM_C017478	SAMEA6368779	PRJEB35685
22007107	RIVM_C017512	SAMEA6368784	PRJEB35685
22007109	RIVM_C017514	SAMEA6368785	PRJEB35685
22007112	RIVM_C017521	SAMEA6368788	PRJEB35685
22007118	RIVM_C017532	SAMEA6368789	PRJEB35685
22007122	RIVM_C017542	SAMEA6368791	PRJEB35685
22007123	RIVM_C017543	SAMEA6368792	PRJEB35685
22007124	RIVM_C017549	SAMEA6368793	PRJEB35685
22007126	RIVM_C017582	SAMEA6368795	PRJEB35685
22007130	RIVM_C017595	SAMEA6368798	PRJEB35685
22007132	RIVM_C017603	SAMEA6368799	PRJEB35685
22007135	RIVM_C017610	SAMEA6368801	PRJEB35685
22007136	RIVM_C017621	SAMEA6368802	PRJEB35685
22007141	RIVM_C017632	SAMEA6368803	PRJEB35685
22007149	RIVM_C017643	SAMN15010555	PRJNA634885
22007151	RIVM_C017649	SAMEA6368807	PRJEB35685
22007179	RIVM_C017695	SAMEA6368813	PRJEB35685
22007213	RIVM_C017729	SAMEA6368818	PRJEB35685
22007216	RIVM_C017732	SAMEA6368820	PRJEB35685
22007217	RIVM_C017733	SAMEA6368821	PRJEB35685
22007221	RIVM_C017746	SAMEA6368824	PRJEB35685
22007235	RIVM_C017760	SAMEA6368827	PRJEB35685
22007238	RIVM_C017763	SAMEA6368828	PRJEB35685
22007246	RIVM_C017771	SAMEA6368830	PRJEB35685
22007254	RIVM_C017783	SAMN15010556	PRJNA634885
22007259	RIVM_C017788	SAMEA6368831	PRJEB35685
22007269	RIVM_C017804	SAMEA6368832	PRJEB35685
22007281	RIVM_C017829	SAMEA6368835	PRJEB35685
22007283	RIVM_C017831	SAMEA6368836	PRJEB35685
22007290	RIVM_C017838	SAMN15010557	PRJNA634885
22007294	RIVM_C017842	SAMEA6368839	PRJEB35685
22007298	RIVM_C017846	SAMEA6368840	PRJEB35685
22007308	RIVM_C017856	SAMEA6368842	PRJEB35685
22007313	RIVM_C017861	SAMN47833448	PRJNA1247921
22007321	RIVM_C017879	SAMEA6368847	PRJEB35685
22007331	RIVM_C017891	SAMEA7758566	PRJEB42331
22007335	RIVM_C017900	SAMEA7758567	PRJEB42331
22007343	RIVM_C017936	SAMEA6368849	PRJEB35685
22007349	RIVM_C017946	SAMN15010560	PRJNA634885
22007359	RIVM_C018008	SAMN15010561	PRJNA634885
22007371	RIVM_C018036	SAMN15010562	PRJNA634885
22007380	RIVM_C018052	SAMN15010563	PRJNA634885
22007396	RIVM_C018119	SAMN15010564	PRJNA634885
22007409	RIVM_C018199	SAMEA7758578	PRJEB42331
22007411	RIVM_C018209	SAMEA7758579	PRJEB42331
22007434	RIVM_C018253	SAMN15010567	PRJNA634885
22007454	RIVM_C018280	SAMEA7758583	PRJEB42331
22007455	RIVM_C018283	SAMEA7758584	PRJEB42331
22007461	RIVM_C018314	SAMN15010570	PRJNA634885
22007469	RIVM_C018372	SAMEA7758587	PRJEB42331
22007472	RIVM_C018383	SAMEA7758589	PRJEB42331
22007485	RIVM_C018427	SAMEA7758591	PRJEB42331
22007493	RIVM_C018436	SAMN15010574	PRJNA634885
22007500	RIVM_C018443	SAMN15010575	PRJNA634885
22007504	RIVM_C018451	SAMEA7758593	PRJEB42331
22007514	RIVM_C018484	SAMN15010577	PRJNA634885
22007515	RIVM_C018499	SAMEA7758594	PRJEB42331
22007535	RIVM_C018535	SAMN15010579	PRJNA634885
22007538	RIVM_C018547	SAMN15010580	PRJNA634885
22007541	RIVM_C018556	SAMN15010581	PRJNA634885
22007572	RIVM_C018614	SAMN15010582	PRJNA634885
22007575	RIVM_C018652	SAMN15010583	PRJNA634885
22007576	RIVM_C018659	SAMN15010584	PRJNA634885
22007577	RIVM_C018663	SAMN15010585	PRJNA634885
22007579	RIVM_C018677	SAMN15010586	PRJNA634885
22007583	RIVM_C018695	SAMN15010587	PRJNA634885
22007592	RIVM_C018709	SAMN15010588	PRJNA634885
22007597	RIVM_C018728	SAMN15010589	PRJNA634885
22007601	RIVM_C018748	SAMN15010590	PRJNA634885
22007616	RIVM_C018776	SAMN15010591	PRJNA634885
22007618	RIVM_C018785	SAMN15010592	PRJNA634885
22007619	RIVM_C018792	SAMN15010593	PRJNA634885
22007621	RIVM_C018809	SAMN15010594	PRJNA634885
22007639	RIVM_C018860	SAMN15010595	PRJNA634885
22007640	RIVM_C018873	SAMN15010596	PRJNA634885
22007655	RIVM_C018941	SAMN15010597	PRJNA634885
22007660	RIVM_C018979	SAMN15010598	PRJNA634885
22007664	RIVM_C019006	SAMN15010599	PRJNA634885
22007673	RIVM_C019019	SAMN15010600	PRJNA634885
22007674	RIVM_C019031	SAMN15010601	PRJNA634885
22007687	RIVM_C019095	SAMN15010602	PRJNA634885
22007689	RIVM_C019097	SAMN15010603	PRJNA634885
22007699	RIVM_C019107	SAMN15010604	PRJNA634885
22007728	RIVM_C019143	SAMN47833468	PRJNA1247921
22007735	RIVM_C019150	SAMEA7758609	PRJEB42331
22007761	RIVM_C019176	SAMEA7758611	PRJEB42331
22007777	RIVM_C019192	SAMEA7758613	PRJEB42331
22007779	RIVM_C019194	SAMEA7758614	PRJEB42331
22007787	RIVM_C019203	SAMEA7758615	PRJEB42331
22007798	RIVM_C019214	SAMN47833473	PRJNA1247921
22007803	RIVM_C019226	SAMN47833475	PRJNA1247921
22007807	RIVM_C019239	SAMN47833478	PRJNA1247921
22007810	RIVM_C019247	SAMEA7758618	PRJEB42331
22007820	RIVM_C019274	SAMN47833480	PRJNA1247921
22007831	RIVM_C019366	SAMEA7758620	PRJEB42331
22007836	RIVM_C019376	SAMN47833482	PRJNA1247921
22007847	RIVM_C019387	SAMN42996435	PRJNA1143178
22007851	RIVM_C019391	SAMN47833483	PRJNA1247921
22007853	RIVM_C019393	SAMEA7758623	PRJEB42331
22007880	RIVM_C019421	SAMN47833487	PRJNA1247921
22007900	RIVM_C019442	SAMN47833489	PRJNA1247921
22007906	RIVM_C019448	SAMN47833490	PRJNA1247921
22007911	RIVM_C019453	SAMEA7758626	PRJEB42331
22007922	RIVM_C019464	SAMEA7758627	PRJEB42331
22007941	RIVM_C019479	SAMEA7758629	PRJEB42331
22007969	RIVM_C019507	SAMN42996436	PRJNA1143178
22007977	RIVM_C019515	SAMEA7758632	PRJEB42331
22007979	RIVM_C019517	SAMN47833497	PRJNA1247921
22007985	RIVM_C019523	SAMEA7758633	PRJEB42331
22007987	RIVM_C019525	SAMEA7758634	PRJEB42331
22007995	RIVM_C019533	SAMEA7758636	PRJEB42331
22007997	RIVM_C019535	SAMN47833498	PRJNA1247921
22007998	RIVM_C019536	SAMEA7758637	PRJEB42331
22008018	RIVM_C019556	SAMEA7758639	PRJEB42331
22008019	RIVM_C019557	SAMEA7758640	PRJEB42331
22008021	RIVM_C019559	SAMEA7758641	PRJEB42331
22008023	RIVM_C019561	SAMN47833502	PRJNA1247921
22008025	RIVM_C019563	SAMEA7758643	PRJEB42331
22008028	RIVM_C019566	SAMN47833503	PRJNA1247921
22008029	RIVM_C000159	SAMN47833315	PRJNA1247921
22008044	RIVM_C019575	SAMEA7758644	PRJEB42331
22008045	RIVM_C019576	SAMN42996439	PRJNA1143178
22008047	RIVM_C019578	SAMEA7758645	PRJEB42331
22008049	RIVM_C019580	SAMN47833507	PRJNA1247921
22008052	RIVM_C019583	SAMEA7758646	PRJEB42331
22008055	RIVM_C019586	SAMEA7758647	PRJEB42331
22008056	RIVM_C019587	SAMEA7758648	PRJEB42331
22008059	RIVM_C019590	SAMEA7758649	PRJEB42331
22008061	RIVM_C000026	SAMN42996440	PRJNA1143178
22008074	RIVM_C019599	SAMN42996441	PRJNA1143178
22008080	RIVM_C019605	SAMEA7758653	PRJEB42331
22008092	RIVM_C019613	SAMN47833508	PRJNA1247921
22008104	RIVM_C019625	SAMEA7758658	PRJEB42331
22008107	RIVM_C019628	SAMEA7758660	PRJEB42331
22008131	RIVM_C019649	SAMEA7758663	PRJEB42331
22008133	RIVM_C019651	SAMEA7758664	PRJEB42331
22008146	RIVM_C019662	SAMEA7758667	PRJEB42331
22008147	RIVM_C019663	SAMEA7758668	PRJEB42331
22008150	RIVM_C019666	SAMEA7758669	PRJEB42331
22008152	RIVM_C019668	SAMEA7758670	PRJEB42331
22008158	RIVM_C019672	SAMEA7758671	PRJEB42331
22008160	RIVM_C019674	SAMEA7758672	PRJEB42331
22008165	RIVM_C019679	SAMN47833511	PRJNA1247921
22008168	RIVM_C000139	SAMN47833310	PRJNA1247921
22008177	RIVM_C019684	SAMEA7758674	PRJEB42331
22008181	RIVM_C019688	SAMEA7758675	PRJEB42331
22008190	RIVM_C000144	SAMN47833312	PRJNA1247921
22008192	RIVM_C000146	SAMN47833313	PRJNA1247921
22008204	RIVM_C019702	SAMN47833515	PRJNA1247921
22008207	RIVM_C019703	SAMEA7758678	PRJEB42331
22008210	RIVM_C000061	SAMEA7758553	PRJEB42331
22008217	RIVM_C019709	SAMEA7758679	PRJEB42331
22008223	RIVM_C019715	SAMN47833517	PRJNA1247921
22008225	RIVM_C019717	SAMN47833518	PRJNA1247921
22008226	RIVM_C019718	SAMN42996445	PRJNA1143178
22008227	RIVM_C019719	SAMEA7758681	PRJEB42331
22008239	RIVM_C000148	SAMN47833314	PRJNA1247921
22008240	RIVM_C000149	SAMEA7758557	PRJEB42331
22008241	RIVM_C000150	SAMN42996446	PRJNA1143178
22008246	RIVM_C000044	SAMN47833305	PRJNA1247921
22008248	RIVM_C000046	SAMN42996447	PRJNA1143178
22008253	RIVM_C000133	SAMEA7758556	PRJEB42331
22008257	RIVM_C000116	SAMN42996448	PRJNA1143178
22008261	RIVM_C000056	SAMEA7758551	PRJEB42331
22008265	RIVM_C000089	SAMN47833309	PRJNA1247921
22008291	RIVM_C000054	SAMEA7758550	PRJEB42331
22008293	RIVM_C028460	SAMN47833559	PRJNA1247921
22008316	RIVM_C028924	SAMN47833563	PRJNA1247921
22008317	RIVM_C028925	SAMEA7758687	PRJEB42331
22008321	RIVM_C028931	SAMEA7758688	PRJEB42331
22008332	RIVM_C028946	SAMN47833564	PRJNA1247921
22008333	RIVM_C028947	SAMN47833565	PRJNA1247921
22008339	RIVM_C028975	SAMN47833566	PRJNA1247921
22008355	RIVM_C029518	SAMN47833567	PRJNA1247921
22008367	RIVM_C029531	SAMEA7758692	PRJEB42331
22008370	RIVM_C029537	SAMN47833569	PRJNA1247921
22008371	RIVM_C029538	SAMN47833570	PRJNA1247921
22008387	RIVM_C029566	SAMN42996450	PRJNA1143178
22008388	RIVM_C029567	SAMEA7758696	PRJEB42331
22008410	RIVM_C029599	SAMEA7758698	PRJEB42331
22008415	RIVM_C029606	SAMN47833573	PRJNA1247921
22008416	RIVM_C029607	SAMN47833574	PRJNA1247921
22008418	RIVM_C029616	SAMN47833575	PRJNA1247921
22008428	RIVM_C029635	SAMN47833577	PRJNA1247921
22008430	RIVM_C029637	SAMN47833578	PRJNA1247921
22008434	RIVM_C029643	SAMN47833579	PRJNA1247921
22008440	RIVM_C029649	SAMN47833581	PRJNA1247921
22008460	RIVM_C029673	SAMN47833587	PRJNA1247921
22008464	RIVM_C029679	SAMN47833588	PRJNA1247921
22008478	RIVM_C029697	SAMN42996451	PRJNA1143178
22008482	RIVM_C029703	SAMN42996452	PRJNA1143178
22008486	RIVM_C029707	SAMN47833595	PRJNA1247921
22008488	RIVM_C029709	SAMN47833596	PRJNA1247921
22008496	RIVM_C029719	SAMN47833597	PRJNA1247921
22008497	RIVM_C029720	SAMN47833598	PRJNA1247921
22008501	RIVM_C029726	SAMN47833599	PRJNA1247921
22008505	RIVM_C029730	SAMN47833600	PRJNA1247921
22008506	RIVM_C029731	SAMN42996453	PRJNA1143178
22008510	RIVM_C029738	SAMN47833602	PRJNA1247921
22008517	RIVM_C029747	SAMN47833603	PRJNA1247921
22008522	RIVM_C029755	SAMN47833605	PRJNA1247921
22008541	RIVM_C030688	SAMN47833611	PRJNA1247921
22008544	RIVM_C030692	SAMN47833613	PRJNA1247921
22008554	RIVM_C030730	SAMN47833616	PRJNA1247921
22008558	RIVM_C030734	SAMN47833617	PRJNA1247921
22008569	RIVM_C030754	SAMN47833621	PRJNA1247921
22008571	RIVM_C030758	SAMN47833622	PRJNA1247921
22008573	RIVM_C030760	SAMN47833624	PRJNA1247921
22008587	RIVM_C030778	SAMN47833628	PRJNA1247921
22008601	RIVM_C032582	SAMN47833631	PRJNA1247921
22008614	RIVM_C033175	SAMN47833634	PRJNA1247921
22008620	RIVM_C034171	SAMN42996454	PRJNA1143178
22008662	RIVM_C035558	SAMN47833794	PRJNA1247921
22008729	RIVM_C036321	SAMN47833810	PRJNA1247921
22008732	RIVM_C036327	SAMN47833812	PRJNA1247921
22008801	RIVM_C036654	SAMN47833820	PRJNA1247921
22008810	RIVM_C036665	SAMN47833822	PRJNA1247921
22008815	RIVM_C036702	SAMN47833823	PRJNA1247921
22008872	RIVM_C036803	SAMN47833832	PRJNA1247921
22008882	RIVM_C037117	SAMN47833836	PRJNA1247921
22008888	RIVM_C037128	SAMN47833837	PRJNA1247921
22008902	RIVM_C037146	SAMN42996455	PRJNA1143178
22008905	RIVM_C037149	SAMN47833842	PRJNA1247921
22008908	RIVM_C037154	SAMN47833843	PRJNA1247921
22008932	RIVM_C037785	SAMN47833845	PRJNA1247921
22008959	RIVM_C037840	SAMN42996456	PRJNA1143178
22008961	RIVM_C037842	SAMN42996457	PRJNA1143178
22008962	RIVM_C037843	SAMN47833850	PRJNA1247921
22008964	RIVM_C037845	SAMN47833851	PRJNA1247921
22008966	RIVM_C037849	SAMN42996458	PRJNA1143178
22008973	RIVM_C037859	SAMN42996459	PRJNA1143178
22008975	RIVM_C037861	SAMN47833853	PRJNA1247921
22008987	RIVM_C037877	SAMN47833857	PRJNA1247921
22008988	RIVM_C037878	SAMN47833858	PRJNA1247921
22009009	RIVM_C037925	SAMN47833859	PRJNA1247921
22009021	RIVM_C037937	SAMN47833861	PRJNA1247921
27000022	RIVM_C035288	SAMN47833639	PRJNA1247921
27000050	RIVM_C035291	SAMN47833640	PRJNA1247921
27000051	RIVM_C035292	SAMN47833641	PRJNA1247921
27000052	RIVM_C035293	SAMN47833642	PRJNA1247921
27000055	RIVM_C035294	SAMN47833643	PRJNA1247921
27000056	RIVM_C035295	SAMN47833644	PRJNA1247921
27000057	RIVM_C035296	SAMN47833645	PRJNA1247921
27000059	RIVM_C035297	SAMN47833646	PRJNA1247921
27000063	RIVM_C035299	SAMN47833647	PRJNA1247921
27000065	RIVM_C035301	SAMN47833648	PRJNA1247921
27000070	RIVM_C035303	SAMN47833649	PRJNA1247921
27000077	RIVM_C035305	SAMN47833650	PRJNA1247921
27000084	RIVM_C035307	SAMN47833651	PRJNA1247921
27000085	RIVM_C035308	SAMN47833652	PRJNA1247921
27000086	RIVM_C035309	SAMN47833653	PRJNA1247921
27000091	RIVM_C035310	SAMN47833654	PRJNA1247921
27000092	RIVM_C035311	SAMN47833655	PRJNA1247921
27000097	RIVM_C035313	SAMN47833656	PRJNA1247921
27000107	RIVM_C035314	SAMN47833657	PRJNA1247921
27000115	RIVM_C035316	SAMN47833658	PRJNA1247921
27000116	RIVM_C035317	SAMN47833659	PRJNA1247921
27000122	RIVM_C035318	SAMN47833660	PRJNA1247921
27000123	RIVM_C035319	SAMN47833661	PRJNA1247921
27000126	RIVM_C035320	SAMN47833662	PRJNA1247921
27000135	RIVM_C035323	SAMN47833663	PRJNA1247921
27000136	RIVM_C035324	SAMN47833664	PRJNA1247921
27000137	RIVM_C035325	SAMN47833665	PRJNA1247921
27000146	RIVM_C035328	SAMN47833666	PRJNA1247921
27000153	RIVM_C035536	SAMN47833790	PRJNA1247921
27000156	RIVM_C035431	SAMN47833734	PRJNA1247921
27000161	RIVM_C035433	SAMN47833735	PRJNA1247921
27000192	RIVM_C035437	SAMN47833736	PRJNA1247921
27000193	RIVM_C035438	SAMN47833737	PRJNA1247921
27000201	RIVM_C035439	SAMN47833738	PRJNA1247921
27000202	RIVM_C035440	SAMN47833739	PRJNA1247921
27000206	RIVM_C035441	SAMN47833740	PRJNA1247921
27000260	RIVM_C035448	SAMN47833741	PRJNA1247921
27000264	RIVM_C035452	SAMN47833742	PRJNA1247921
27000267	RIVM_C035455	SAMN47833743	PRJNA1247921
27000271	RIVM_C035459	SAMN47833744	PRJNA1247921
27000272	RIVM_C035460	SAMN47833745	PRJNA1247921
27000281	RIVM_C035469	SAMN47833746	PRJNA1247921
27000284	RIVM_C035472	SAMN47833747	PRJNA1247921
29000243	RIVM_C020317	SAMN47833519	PRJNA1247921
29000244	RIVM_C020318	SAMN47833520	PRJNA1247921
29000246	RIVM_C020320	SAMN47833521	PRJNA1247921
29000248	RIVM_C020322	SAMN47833522	PRJNA1247921
29000249	RIVM_C020323	SAMN47833523	PRJNA1247921
29000250	RIVM_C020324	SAMN47833524	PRJNA1247921
29000252	RIVM_C020326	SAMN47833525	PRJNA1247921
29000291	RIVM_C020365	SAMN47833558	PRJNA1247921
