# Supplementary material for: Comparative Genomics of Human- and Wastewater-Derived CPE Isolates in The Netherlands Reveals Shared and Complementary Characteristics
Source: Microorganisms. 2025 Dec 20;14(1):16. doi: 10.3390/microorganisms14010016 (PMC12844007; doi:10.3390/microorganisms14010016)
Supplement: Supplementary file 1 [file microorganisms-14-00016-s001.zip › Supplementary Table S4.xlsx]

## Sheet: Title page
Table S3. Results from resistome and plasmid analysis based on short-read contigs

## Sheet: E. coli
Cluster ID	Publication Key	Origin of isolate	Sampling location / sender type1	Geographical match human-wastewater?2	Sampling date	Carbapenemase allel2	ST	H Serotype	O Serotype	aac(3)-IIa	aac(3)-IId	aac(6')-Ib	aac(6')-Ib-cr	aadA1	aadA2	aadA24	aadA5	ant(2'')-Ia	aph(3'')-Ib	aph(3')-Ia	aph(6)-Id	blaACC-1	blaCMY-2	blaCMY-42	blaCMY-6	blaCTX-Familie	blaCTX-M-122	blaCTX-M-125	blaCTX-M-14	blaCTX-M-15	blaCTX-M-196	blaCTX-M-55	blaCTX-M-65	blaCTX-M-99	blaDHA-1	blaKPC-3	blaNDM-5	blaNDM-7	blaOXA-1	blaOXA-181	blaOXA-2	blaOXA-244	blaOXA-48	blaTEM-1A	blaTEM-1B	blaTEM-1D	blaTEM-35	blaTEM-Familie	catA1
Eco1	RIVM_C011841	human	Not registered	.	2016-08-16	blaOXA-181	2346	H34	O142	0	0	0	0	0	0	0	0	0	0	0	0	0	0	0	0	0	0	0	0	0	0	0	0	0	100	0	0	0	0	100	0	0	0	0	0	0	0	0	0
Eco1	RIVM_C020350	wastewater	WWTP	.	2016-06-06	blaOXA-181	2346	H34	O142	0	0	0	0	0	0	0	0	0	0	0	0	0	0	0	0	0	0	0	0	0	0	0	0	0	0	0	0	0	0	100	0	0	0	0	0	0	0	0	0
Eco1	RIVM_C020357	wastewater	WWTP	.	2016-05-17	blaOXA-181	2346	H34	O142	0	0	0	0	0	0	0	0	0	0	0	0	0	0	0	0	0	0	0	0	0	0	0	0	0	0	0	0	0	0	100	0	0	0	0	0	0	0	0	0
Eco2	RIVM_C037817	human	Hospital	Near match (P, H)	2020-11-12	blaKPC-3	5295	H26	O10	0	0	100	99.42	0	0	0	0	100	0	0	0	100	0	0	0	0	0	0	0	0	0	0	0	0	0	100	0	0	0	0	100	0	0	0	100	0	0	0	99.85
Eco2	RIVM_C035367	wastewater	WWTP	*	2017-08-31	blaKPC-3#	5295	H26	O10	0	0	100	99.42	0	0	0	0	100	0	0	0	100	0	0	0	0	0	0	0	0	0	0	0	0	0	0	0	0	0	0	100	0	0	0	100	0	0	0	99.85
Eco2	RIVM_C035377	wastewater	Hospital	*	2017-09-26	blaKPC-3	5295	H26	O10	0	0	100	99.42	0	0	0	0	100	0	0	0	100	0	0	0	0	0	0	0	0	0	0	0	0	0	100	0	0	0	0	100	0	0	0	100	0	0	0	99.85
Eco2	RIVM_C035508	wastewater	WWTP	*	2018-06-19	blaKPC-3	5295	H26	O10	0	0	100	99.42	0	0	0	0	100	0	0	0	100	0	0	0	0	0	0	0	0	0	0	0	0	0	100	0	0	0	0	100	0	0	0	100	0	0	0	99.85
Eco2	RIVM_C036115	wastewater	Hospital	*	2018-07-17	blaKPC-3	5295	H26	O10	99.77	0	0	99.81	0	0	0	0	100	100	0	100	100	0	0	0	0	0	0	0	100	0	0	0	0	0	100	0	0	100	0	100	0	0	0	100	0	0	0	99.85
Eco3	RIVM_C016977	human	Hospital	.	2018-08-13	blaNDM-5	46	H10	O9	0	0	0	100	0	100	0	0	0	0	0	0	0	0	0	0	0	0	0	0	100	0	0	0	0	0	0	100	0	100	0	0	0	0	0	0	0	0	100	0
Eco3	RIVM_C018829	human	Hospital	.	2019-04-24	blaNDM-5	46	H10	O9	0	0	0	0	0	100	0	0	0	0	0	0	0	0	0	0	0	0	0	0	100	0	0	0	0	0	0	100	0	0	0	0	0	0	0	0	0	0	0	0
Eco3	RIVM_C035352	wastewater	WWTP	.	2016-10-31	blaNDM-5	46	H10	O9	0	99.88	0	0	0	100	0	0	0	0	0	0	0	0	0	0	0	0	0	0	100	0	0	0	0	0	0	100	0	0	0	0	0	0	0	0	0	99.88	0	0
Eco3	RIVM_C035402	wastewater	WWTP	.	2017-11-14	blaNDM-5	46	H10	O9	0	0	0	100	0	100	0	0	0	0	0	0	0	0	0	0	0	0	0	0	100	0	0	0	0	0	0	100	0	100	0	0	0	0	0	0	0	0	0	0
Eco4	RIVM_C009154	human	Not registred	.	2014-06-24	blaNDM-5	167	H9	O162/O89	0	0	0	0	100	0	0	0	0	100	0	100	0	0	100	0	0	0	0	0	0	0	0	0	0	0	0	100	0	0	0	0	0	0	0	0	0	99.88	0	0
Eco4	RIVM_C014807	human	General practitioner	Exact match (P, L)	2017-07-27	blaNDM-5	167	H9	O162/O89	0	99.88	0	0	100	0	0	0	0	0	0	0	0	0	0	0	0	0	0	0	100	0	0	0	0	0	0	100	0	0	0	0	0	0	0	0	0	99.88	0	0
Eco4	RIVM_C015707	human	Hospital	Exact match (P, H)	2017-12-03	blaNDM-5	167	H9	n.f.	0	99.88	0	0	100	0	0	0	0	0	0	0	0	0	0	0	0	0	0	0	100	0	0	0	0	0	0	100	0	0	0	0	0	0	0	0	0	0	99.77	0
Eco4	RIVM_C017919	human	General practitioner	.	2019-01-11	blaNDM-5	167	H9	O162/O89	0	0	0	0	100	0	0	0	0	100	0	0	0	0	0	0	0	0	0	0	0	0	0	0	0	0	0	100	0	0	0	0	0	0	0	0	0	0	0	0
Eco4	RIVM_C035350	wastewater	WWTP	.	2016-09-19	blaNDM-5	167	H9	O162/O89	0	0	0	0	100	0	0	0	0	100	0	100	0	0	0	0	0	0	0	0	0	0	0	0	0	0	0	100	0	0	0	0	0	0	0	0	0	99.88	0	0
Eco4	RIVM_C035504	wastewater	WWTP	.	2018-06-05	blaNDM-5	167	H9	O162/O89	0	0	0	0	100	0	0	0	0	100	0	100	0	0	0	0	0	0	0	0	100	0	0	0	0	0	0	100	0	0	0	0	0	0	0	0	0	0	0	0
Eco4	RIVM_C020329	wastewater	WWTP	*	2016-06-20	blaNDM-5	167	H9	O162/O89	0	0	0	0	100	0	0	0	0	0	0	0	0	0	0	0	0	0	0	100	0	0	0	0	0	0	0	100	0	0	0	0	0	0	0	0	0	99.88	0	0
Eco4	RIVM_C020336	wastewater	WWTP	.	2016-10-03	blaNDM-5	167	H9	O162/O89	0	0	0	0	100	0	0	0	0	99.88	100	100	0	0	0	0	99.89	0	0	0	0	0	0	0	0	0	0	100	0	0	0	0	0	0	0	100	0	0	0	0
Eco4	RIVM_C020339	wastewater	WWTP	.	2016-08-23	blaNDM-5#	167	H9	O162/O89	0	0	0	0	100	0	0	0	0	100	0	100	0	0	0	0	0	0	0	0	0	0	0	0	0	0	0	0	0	0	0	0	0	0	0	0	0	0	0	0
Eco5	RIVM_C000063	human	General practitioner	.	2019-10-17	blaNDM-5	167	H9	O162/O89	0	0	0	0	0	100	0	0	0	100	0	100	0	0	0	0	0	0	0	0	100	0	0	0	0	0	0	100	0	99.74	0	0	0	0	0	0	0	0	0	0
Eco5	RIVM_C035506	wastewater	WWTP	.	2018-06-12	blaNDM-5	167	H9	O162/O89	0	0	0	100	99.75	100	0	0	0	0	0	0	0	0	0	0	0	0	0	0	100	0	0	0	0	0	0	100	0	100	0	0	0	0	0	0	0	0	0	99.85
Eco6	RIVM_C014395	human	Hospital	.	2017-05-18	blaNDM-5	167	H5	O162/O89	0	0	0	100	0	100	0	0	0	0	0	0	0	0	0	0	0	0	0	0	100	0	0	0	0	0	0	100	0	100	0	0	0	0	0	100	0	0	0	0
Eco6	RIVM_C035364	wastewater	WWTP	.	2017-08-31	blaNDM-5	167	H5	O162/O89	0	0	0	100	0	100	0	0	0	0	0	0	0	0	0	0	0	0	0	0	100	0	0	0	0	0	0	100	0	100	0	0	0	0	0	0	0	0	100	0
Eco6	RIVM_C020330	wastewater	WWTP	.	2016-06-20	blaNDM-5	167	H5	O162/O89	0	0	0	100	0	100	0	0	0	0	0	0	0	0	0	0	0	0	0	0	100	0	0	0	0	0	0	100	0	100	0	0	0	0	0	0	0	0	0	0
Eco7	RIVM_C011530	human	Hospital	.	2016-05-21	blaNDM-5	167	H9	O162/O8/O89	0	0	0	0	0	100	0	100	0	100	0	100	0	0	0	0	0	0	0	0	100	0	0	0	0	0	0	100	0	0	0	0	0	0	0	100	0	0	0	0
Eco7	RIVM_C015236	human	General practitioner	.	2017-09-19	blaNDM-5	167	H9	O162/O8/O89	0	99.88	0	100	0	100	99.39	100	0	0	0	0	0	0	0	0	0	0	0	0	100	0	0	0	0	0	0	100	0	100	0	0	0	0	0	0	99.88	0	0	0
Eco7	RIVM_C015857	human	Hospital	.	2018-01-06	blaNDM-5	167	H9	O162/O8/O89	0	0	0	100	0	100	0	100	0	100	0	100	0	0	0	0	0	0	0	0	100	0	0	0	0	0	0	100	0	100	0	0	0	0	0	0	0	0	0	0
Eco7	RIVM_C018478	human	Hospital	.	2019-03-11	blaNDM-5	167	H9	O162/O8/O89	0	0	0	100	0	100	0	100	0	100	0	100	0	0	0	0	0	0	0	0	100	0	0	0	0	0	0	100	0	100	0	0	0	0	0	0	0	0	0	0
Eco7	RIVM_C030690	human	General practitioner	.	2020-02-17	blaOXA-244	167	H9	O162/O8/O89	0	0	0	100	0	0	0	100	0	100	0	100	0	0	0	0	0	0	0	0	100	0	0	0	0	0	0	0	0	100	0	0	100	0	0	0	0	0	0	0
Eco7	RIVM_C035519	wastewater	WWTP	.	2018-09-25	blaNDM-5	167	H9	O162/O8/O89	0	0	0	100	0	100	0	100	0	0	0	0	0	0	0	0	0	0	0	0	100	0	0	0	0	0	0	100	0	100	0	0	0	0	0	0	0	0	0	0
Eco8	RIVM_C018949	human	Hospital	.	2019-04-30	blaOXA-181	372	H31	O83	0	0	0	0	0	0	0	0	0	0	0	0	0	0	0	0	0	0	0	0	0	0	0	0	0	0	0	0	0	0	100	0	0	0	0	0	0	0	0	0
Eco8	RIVM_C028934	human	General practitioner	.	2019-11-25	blaOXA-181	372	H31	O83	0	0	0	0	0	0	0	0	0	0	0	0	0	0	0	0	0	0	0	0	0	0	0	0	0	0	0	0	0	0	100	0	0	0	0	0	0	0	0	0
Eco8	RIVM_C035499	wastewater	WWTP	.	2018-06-26	blaOXA-181	372	H31	O83	0	0	0	0	0	0	0	0	0	0	0	0	0	0	0	0	0	0	0	0	0	0	0	0	0	0	0	0	0	0	100	0	0	0	0	0	0	0	0	0
Eco9	RIVM_C018109	human	Hospital	.	2019-02-02	blaNDM-5	167	H10	O162/O89	0	0	0	0	0	100	0	0	0	100	0	100	0	0	0	0	0	0	0	0	100	0	0	0	0	0	0	100	0	0	0	0	0	0	0	0	0	0	0	0
Eco9	RIVM_C019713	human	Hospital	.	2019-10-23	blaNDM-5	167	H10	O162/O89	0	0	0	100	0	100	0	0	0	0	0	0	0	0	0	0	0	0	0	0	100	0	0	0	0	0	0	100	0	100	0	0	0	0	0	0	0	0	0	0
Eco9	RIVM_C030780	human	Hospital	.	2020-03-02	blaNDM-5	167	H10	O162/O89	0	0	0	100	0	100	0	0	0	100	0	100	0	0	0	0	0	0	0	0	100	0	0	0	0	0	0	100	0	100	0	0	0	0	0	0	0	0	0	0
Eco9	RIVM_C035509	wastewater	WWTP	.	2018-06-26	blaNDM-5	167	H10	O162/O89	0	0	0	100	0	100	0	0	0	100	0	100	0	0	0	0	0	0	0	0	100	0	0	0	0	0	0	100	0	100	0	0	0	0	0	0	0	0	0	0
Eco10	RIVM_C017322	human	Hospital	.	2018-09-23	blaNDM-5	1284	H21	O162/O89	0	0	0	0	0	0	0	100	0	100	0	100	0	0	0	0	0	0	0	0	0	0	0	0	0	0	0	100	0	0	0	0	0	0	0	100	0	0	0	0
Eco10	RIVM_C035540	wastewater	WWTP	.	2018-06-26	blaOXA-181	1284	H21	O162/O89	0	0	0	100	0	0	0	100	0	100	0	100	0	0	0	0	0	0	0	0	100	0	0	0	0	0	0	0	0	100	100	0	0	0	0	100	0	0	0	0
Eco11	RIVM_C010556	human	Hospital	Near match (P, H)	2015-09-30	blaNDM-5	405	H6	O102	0	0	0	100	0	0	0	100	0	0	0	0	0	0	0	0	0	0	0	0	100	0	0	0	0	0	0	100	0	100	0	0	0	0	0	100	0	0	0	0
Eco11	RIVM_C020333	wastewater	WWTP	*	2016-10-03	blaNDM-5	405	H6	O102	0	0	0	100	0	0	0	100	0	100	0	100	0	0	0	0	0	0	0	0	100	0	0	0	0	0	0	100	0	100	0	0	0	0	0	100	0	0	0	0
Eco12	RIVM_C009157	human	Nursing home	.	2014-06-30	blaOXA-48	38	H30	O2/O50/O2	0	99.88	0	0	0	0	0	100	0	0	0	0	0	0	0	0	99.89	0	0	0	0	0	0	0	0	0	0	0	0	0	0	0	0	100	0	100	0	0	0	0
Eco12	RIVM_C009217	human	General practioner	.	2014-07-08	blaOXA-48	38	H30	O2/O50/O2	0	99.88	0	0	0	0	0	100	0	0	0	0	0	0	0	0	99.89	0	0	0	0	0	0	0	0	0	0	0	0	0	0	0	0	100	0	100	0	0	0	0
Eco12	RIVM_C010299	human	Hospital	.	2015-07-15	blaOXA-48	38	H30	O2/O50/O2	0	99.88	0	0	0	0	0	100	0	0	0	0	0	0	0	0	99.89	0	0	0	0	0	0	0	0	0	0	0	0	0	0	0	0	100	0	100	0	0	0	0
Eco12	RIVM_C010454	human	General practioner	.	2015-09-09	blaOXA-48	38	H30	O2/O50/O2	0	99.88	0	0	0	0	0	100	0	0	0	0	0	0	0	0	99.89	0	0	0	0	0	0	0	0	0	0	0	0	0	0	0	0	100	0	100	0	0	0	0
Eco12	RIVM_C010660	human	General practioner	.	2015-11-10	blaOXA-48	38	H30	O2/O50/O2	0	99.88	0	0	0	0	0	100	0	0	0	0	0	0	0	0	99.89	0	0	0	0	0	0	0	0	0	0	0	0	0	0	0	0	100	0	0	0	0	0	0
Eco12	RIVM_C011472	human	Hospital	.	2016-05-07	blaOXA-48	38	H30	O2/O50	0	99.88	0	0	0	0	0	100	0	0	0	0	0	0	0	0	99.89	0	0	0	0	0	0	0	0	0	0	0	0	0	0	0	0	100	0	100	0	0	0	0
Eco12	RIVM_C011811	human	General practioner	.	2016-08-10	blaOXA-48	38	H30	O2/O50	0	99.88	0	0	0	0	0	100	0	0	0	0	0	0	0	0	99.89	0	0	0	0	0	0	0	0	0	0	0	0	0	0	0	0	100	0	100	0	0	0	0
Eco12	RIVM_C014114	human	General practioner	.	2017-04-28	blaOXA-48	38	H30	O2/O50	0	99.88	0	0	0	0	0	100	0	0	0	0	0	100	0	0	0	99.89	99.89	99.89	0	99.89	0	99.89	99.89	0	0	0	0	0	0	0	0	100	0	100	0	0	0	0
Eco12	RIVM_C015566	human	Hospital	.	2017-11-07	blaOXA-48	38	H30	O2/O50	0	99.88	0	0	0	0	0	100	0	0	0	0	0	0	0	0	99.89	0	0	0	0	0	0	0	0	0	0	0	0	0	0	0	0	100	0	100	0	0	0	0
Eco12	RIVM_C015934	human	Hospital	Near match (P)	2018-01-22	blaOXA-48	38	H30	O2/O50	0	99.88	0	0	0	0	0	100	0	0	0	0	0	0	0	0	99.89	0	0	0	0	0	0	0	0	0	0	0	0	0	0	0	0	100	0	100	0	0	0	0
Eco12	RIVM_C016019	human	Hospital	.	2018-02-21	blaOXA-48	38	H30	n.f.	0	99.88	0	0	0	0	0	100	0	0	0	0	0	0	0	0	99.89	0	0	0	0	0	0	0	0	0	0	0	0	0	0	0	0	100	0	100	0	0	0	0
Eco12	RIVM_C016920	human	General practioner	.	2018-08-06	blaOXA-48	38	H30	O2/O50	0	99.88	0	0	0	0	0	100	0	0	0	0	0	0	0	0	99.89	0	0	0	0	0	0	0	0	0	0	0	0	0	0	0	0	100	0	0	0	0	0	0
Eco12	RIVM_C017294	human	Hospital	.	2018-09-20	blaOXA-48	38	H30	O2/O50/O2	0	99.88	0	0	0	0	0	100	0	0	0	0	0	0	0	0	99.89	0	0	0	0	0	0	0	0	0	0	0	0	0	0	0	0	100	0	100	0	0	0	0
Eco12	RIVM_C017295	human	Hospital	.	2018-09-20	blaOXA-48	38	H30	O2/O50/O2	0	99.88	0	0	0	0	0	100	0	0	0	0	0	0	0	0	99.89	0	0	0	0	0	0	0	0	0	0	0	0	0	0	0	0	100	0	100	0	0	0	0
Eco12	RIVM_C018706	human	Hospital	.	2019-04-09	blaOXA-48	38	H30	O2/O50	0	99.88	0	0	0	0	0	100	0	0	0	0	0	0	0	0	99.89	0	0	0	0	0	0	0	0	0	0	0	0	0	0	0	0	100	0	100	0	0	0	0
Eco12	RIVM_C019187	human	Hospital	.	2019-06-14	blaOXA-48	38	H30	O2/O50	0	99.88	0	0	0	0	0	100	0	0	0	0	0	0	0	0	99.89	0	0	0	0	0	0	0	0	0	0	0	0	0	0	0	0	100	0	100	0	0	0	0
Eco12	RIVM_C019398	human	Hospital	.	2019-04-09	blaOXA-48	38	H30	O2/O50	0	99.88	0	0	0	0	0	100	0	0	0	0	0	0	0	0	99.89	0	0	0	0	0	0	0	0	0	0	0	0	0	0	0	0	100	0	100	0	0	0	0
Eco12	RIVM_C019528	human	General practioner	.	2019-08-27	blaOXA-48	38	H30	O2/O50	0	99.88	0	0	0	0	0	100	0	0	0	0	0	0	0	0	99.89	0	0	0	0	0	0	0	0	0	0	0	0	0	0	0	0	100	0	100	0	0	0	0
Eco12	RIVM_C029712	human	Hospital	.	2019-12-31	blaOXA-48	38	H30	O2/O50	0	99.88	0	0	0	0	0	100	0	0	0	0	0	0	0	0	99.89	0	0	0	0	0	0	0	0	0	0	0	0	0	0	0	0	100	0	100	0	0	0	0
Eco12	RIVM_C029713	human	Hospital	.	2019-12-31	blaOXA-48	38	H30	O2/O50	0	99.88	0	0	0	0	0	100	0	0	0	0	0	0	0	0	99.89	0	0	0	0	0	0	0	0	0	0	0	0	0	0	0	0	100	0	100	0	0	0	0
Eco12	RIVM_C035355	wastewater	Hospital	*	2017-09-12	blaOXA-48	38	H30	O2/O50/O2	0	99.88	0	0	0	0	0	100	0	0	0	0	0	0	0	0	99.89	0	0	0	0	0	0	0	0	0	0	0	0	0	0	0	0	100	0	100	0	0	0	0
Eco13	RIVM_C011584	human	Hospital	.	2016-06-10	blaNDM-5	156	H28	O54	0	0	0	0	0	100	0	0	0	0	0	0	0	0	0	0	0	0	0	0	0	0	0	0	0	0	0	100	0	0	0	0	0	0	0	100	0	0	0	0
Eco13	RIVM_C019542	human	Hospital	.	2019-09-02	blaNDM-5	156	H28	O54	0	0	0	0	0	100	0	0	0	0	0	0	0	0	0	0	0	0	0	0	0	0	0	0	0	0	0	100	0	0	0	0	0	0	0	0	0	0	0	0
Eco13	RIVM_C030761	human	Hospital	.	2020-03-05	blaNDM-5	156	H28	O54	0	0	0	0	0	100	0	0	0	0	0	0	0	0	0	0	0	0	0	0	0	0	0	0	0	0	0	100	0	0	0	0	0	0	0	100	0	0	0	0
Eco13	RIVM_C036191	human	Hospital	.	2020-06-13	blaNDM-5	156	H28	O54	0	0	0	0	0	100	0	0	0	0	0	0	0	0	0	0	0	0	0	0	0	0	0	0	0	0	0	100	0	0	0	0	0	0	0	100	0	0	0	0
Eco13	RIVM_C035365	wastewater	WWTP	.	2017-08-31	blaNDM-5	156	H28	O54	0	0	0	0	0	100	0	0	0	0	0	0	0	0	0	0	0	0	0	0	0	0	0	0	0	0	0	100	0	0	0	0	0	0	0	100	0	0	0	0
Eco14	RIVM_C012214	human	Hospital	.	2016-10-19	blaNDM-7	648	H30	n.f.	0	0	0	100	0	0	0	100	0	0	0	100	0	0	0	100	0	0	0	0	100	0	0	0	0	0	0	0	100	100	0	0	0	0	0	0	0	0	0	0
Eco14	RIVM_C020346	wastewater	WWTP	.	2016-10-03	blaNDM-7	648	H30	n.f.	0	0	0	100	0	0	0	100	0	0	0	100	0	0	0	100	0	0	0	0	100	0	0	0	0	0	0	0	100	100	0	0	0	0	0	0	0	0	0	0
Eco15	RIVM_C029751	human	Hospital	.	2020-01-29	blaOXA-181	940	H5	n.f.	0	0	0	0	99.87	0	0	0	0	0	0	100	0	0	0	0	0	0	0	0	0	0	0	0	0	0	0	0	0	100	100	0	0	0	0	0	0	99.88	0	99.85
Eco15	RIVM_C020349	wastewater	WWTP	.	2016-10-17	blaOXA-181	940	H5	n.f.	0	0	0	0	100	0	0	0	0	100	0	100	0	0	0	0	0	0	0	0	0	0	0	0	0	0	0	0	0	100	100	0	0	0	0	0	0	99.88	0	99.85
Eco15	RIVM_C020354	wastewater	WWTP	.	2016-10-03	blaOXA-181	940	H5	n.f.	0	0	0	0	99.87	0	0	0	0	100	0	100	0	0	0	0	0	0	0	0	0	0	0	0	0	0	0	0	0	100	100	0	0	0	0	0	0	99.88	0	99.85
Eco16	RIVM_C008044	human	Not registred	.	2013-05-16	blaOXA-181	410	H9	O8	0	99.88	0	100	0	0	0	100	0	100	0	100	0	100	0	0	0	0	0	0	100	0	0	0	0	0	0	0	0	100	100	0	0	0	0	100	0	0	0	0
Eco16	RIVM_C008398	human	General practitioner	.	2013-09-09	blaOXA-181	410	H9	O8	0	99.88	0	100	0	0	0	100	0	100	0	100	0	100	0	0	0	0	0	0	100	0	0	0	0	0	0	0	0	100	100	0	0	0	0	100	0	0	0	0
Eco16	RIVM_C009187	human	Not registred	.	2014-06-16	blaOXA-181	410	H9	O8	0	99.88	0	100	0	0	0	100	0	100	0	100	0	98.95	0	0	0	0	0	0	0	0	100	0	0	0	0	0	0	100	100	0	0	0	0	100	0	0	0	0
Eco16	RIVM_C011113	human	Nursing home	.	2016-01-22	blaOXA-181	410	H9	O8	0	99.88	0	100	0	0	0	100	0	100	0	100	0	100	0	0	0	0	0	0	100	0	0	0	0	0	0	0	0	100	100	0	0	0	0	100	0	0	0	0
Eco16	RIVM_C011695	human	Hospital	.	2016-07-08	blaOXA-181	410	H9	O8	0	0	0	100	0	0	0	100	0	0	0	0	0	100	0	0	0	0	0	0	100	0	0	0	0	0	0	0	0	100	100	0	0	0	0	100	0	0	0	0
Eco16	RIVM_C013658	human	General practitioner	.	2017-03-27	blaOXA-181	410	H9	O8	0	0	0	100	0	0	0	100	0	0	0	0	0	100	0	0	0	0	0	0	100	0	0	0	0	100	0	0	0	100	100	0	0	0	0	100	0	0	0	0
Eco16	RIVM_C015462	human	Hospital	.	2017-10-21	blaNDM-5	410	H9	O8	0	99.88	0	100	0	100	0	100	0	100	0	100	0	100	0	0	0	0	0	0	100	0	0	0	0	0	0	100	0	100	0	0	0	0	0	100	0	0	0	0
Eco16	RIVM_C016414	human	Hospital	.	2018-04-30	blaOXA-181	410	H9	O8	0	99.88	0	100	0	0	0	100	0	100	0	100	0	100	0	0	0	0	0	0	100	0	0	0	0	0	0	0	0	100	100	0	0	0	0	100	0	0	0	0
Eco16	RIVM_C016422	human	Hospital	.	2018-05-03	blaOXA-181	410	H9	O8	0	99.88	0	100	0	0	0	100	0	100	0	100	0	100	0	0	0	0	0	0	100	0	0	0	0	0	0	0	0	100	100	0	0	0	0	100	0	0	0	0
Eco16	RIVM_C017076	human	Hospital	Exact match (H)	2018-06-11	blaOXA-181	410	H9	O8	0	99.88	0	100	0	0	0	100	0	100	0	100	0	100	0	0	0	0	0	0	100	0	0	0	0	0	0	0	0	100	100	0	0	0	0	100	0	0	0	0
Eco16	RIVM_C017145	human	Hospital	.	2018-09-06	blaNDM-5	410	H9	O8	0	0	0	100	0	100	0	100	0	0	0	0	0	100	0	0	0	0	0	0	100	0	0	0	0	0	0	100	0	100	0	0	0	0	0	100	0	0	0	0
Eco16	RIVM_C018305	human	Hospital	.	2019-02-13	blaNDM-5	410	H9	O8	0	99.88	0	100	0	100	0	100	0	0	0	0	0	100	0	0	0	0	0	0	100	0	0	0	0	0	0	100	0	100	0	0	0	0	0	0	0	0	100	0
Eco16	RIVM_C018603	human	Hospital	.	2019-03-26	blaOXA-181	410	H9	O8	0	0	0	100	0	0	0	0	0	0	0	0	0	100	0	0	0	0	0	0	0	0	0	0	0	0	0	0	0	100	100	0	0	0	100	0	0	0	0	0
Eco16	RIVM_C030721	human	General practitioner	.	2020-02-19	blaOXA-181	410	H9	O8	0	0	0	100	0	0	0	100	0	0	0	0	0	100	0	0	0	0	0	0	100	0	0	0	0	0	0	0	0	100	100	0	0	0	0	100	0	0	0	0
Eco16	RIVM_C036643	human	Hospital	.	2020-08-11	blaNDM-5	410	H9	O8	0	0	0	100	0	100	0	100	0	0	0	0	0	100	0	0	0	0	0	0	100	0	0	0	0	0	0	100	0	100	0	0	0	0	0	100	0	0	0	0
Eco16	RIVM_C035342	wastewater	WWTP	.	2016-08-08	blaNDM-5	410	H9	O8	0	99.88	0	100	0	100	0	100	0	100	0	100	0	100	0	0	0	0	0	0	100	0	0	0	0	0	0	100	0	100	0	0	0	0	0	100	0	0	0	0
Eco16	RIVM_C035369	wastewater	WWTP	.	2017-09-12	blaNDM-5	410	H9	O8	0	99.88	0	100	0	100	0	100	0	100	0	100	0	100	0	0	0	0	0	0	100	0	0	0	0	0	0	100	0	100	0	0	0	0	0	100	0	0	0	0
Eco16	RIVM_C035510	wastewater	WWTP	.	2018-07-03	blaNDM-5	410	H9	O8	0	99.88	0	100	0	100	0	100	0	100	0	100	0	100	0	0	0	0	0	0	100	0	0	0	0	0	0	100	0	100	0	0	0	0	0	100	0	0	0	0
Eco16	RIVM_C020352	wastewater	WWTP	.	2016-10-31	blaOXA-181	410	H9	O8	0	0	0	100	0	0	0	100	0	0	0	0	0	100	0	0	0	0	0	0	100	0	0	0	0	0	0	0	0	100	100	0	0	0	100	0	0	0	0	0
Eco16	RIVM_C020359	wastewater	WWTP	*	2016-10-31	blaOXA-181	410	H9	O8	0	0	0	0	0	0	0	100	0	0	0	0	0	100	0	0	0	0	0	0	0	0	0	0	0	0	0	0	0	0	100	0	0	0	0	0	0	0	0	0
1For wastewater-derived CPE is indicated where the wastewater sample was taken, for human-derived CPE is indicated what type of institution submitted the patient material for culture
2An exact geographical match means that the zipcode of home address (P), hospital or nursing home (H) or medical microbiology laboratory (L) falls within the catchment of the sampled WWTP. In the case of isolates originating from hospital wastewater, the hospital where the human isolate originated is the same as the hospital where the wastewater was sampled; A near geographical match means that t…	A geographical match means that the zipcode of home address (P), hospital or nursing home (H) or medical microbiology laboratory (L) falls within the catchment of the sampled WWTP. In the case of isolates originating from hospital wastewater, the hospital where the human isolate originated is the same as the hospital where the wastewater was sampled; the matching wastewater isolate(s) is (are) in…
# as shown by sanger sequencing, gene was not found in the whole genome sequence
[truncated: 53 more columns]

## Sheet: K. pneumoniae
Cluster ID	Publication Key	Origin of isolate	Sampling location / sender type1	Geographical match human-wastewater?2	Sampling date	Carbapenemase allel	MLST Type	aac(3)-IIa	aac(6')-Familie	aac(6')-Ib	aac(6')-Ib-cr	aadA1	aadA1b	aadA2	aadA2b	aadA2b*	ant(2'')-Ia	aph(3'')-Ib	aph(3')-Ia	aph(3')-VI	aph(6)-Id	ARR-2	blaCMY-6	blaCTX-M-15	blaDHA-Familie	blaKPC-2	blaKPC-3	blaNDM-1	blaNDM-5	blaOXA-1	blaTEM-1A?	blaTEM-1A*?	blaTEM-1B*?	blaTEM-1B?	blaOXA-9	blaSHV-145	blaSHV-179	blaSHV-182	blaSHV-182*	blaSHV-194	blaSHV-198	blaSHV-199	blaSHV-26	blaSHV-78	blaSHV-98	blaSHV-Familie	blaTEM-150	blaTEM-171	blaTEM-1A
Kpn1	RIVM_C012162	human	hospital	.	2016-09-23	blaKPC-3	307	99.77	0	0	100	0	0	0	0	0	0	100	0	0	100	0	0	100	0	0	100	0	0	100	0	0	0	0	99.88	0	0	0	0	0	0	0	0	0	0	99.88	0	0	99.88
Kpn1	RIVM_C035325	wastewater	hospital	.	2017-11-15	blaKPC-3	307	99.77	0	0	100	0	0	0	0	0	0	100	0	0	100	0	0	100	0	0	100	0	0	100	0	0	0	0	99.88	0	0	0	0	0	0	0	0	0	0	99.88	0	0	0
Kpn2	RIVM_C000139	human	hospital	Exact match (P, H)	2019-10-11	blaNDM-1	11	0	0	0	100	0	0	0	0	0	0	0	0	0	0	0	0	0	100	0	0	100	0	100	0	0	0	0	0	0	0	99.88	0	0	0	0	0	0	0	0	0	0	0
Kpn2	RIVM_C035314	wastewater	WWTP	*	2017-10-10	blaNDM-1	11	0	0	0	0	0	0	0	0	0	0	0	0	0	0	0	0	0	100	0	0	100	0	0	0	0	0	0	0	0	0	99.88	0	0	0	0	0	0	0	0	0	0	0
Kpn3	RIVM_C013832	human	hospital	Exact match (H)	2017-03-28	blaKPC-2	11	0	0	0	100	0	100	0	0	0	100	100	0	0	100	0	0	100	0	100	0	0	0	100	0	0	0	0	0	0	0	99.88	0	0	0	0	0	0	0	0	99.82	99.82	99.82
Kpn3	RIVM_C020317	wastewater	WWTP	*	2016-06-20	blaKPC-2	11	0	0	0	0	99.87	0	0	0	0	100	100	0	0	100	0	0	100	0	100	0	0	0	100	0	0	0	0	0	0	0	99.88	0	0	0	0	0	0	0	0	0	0	0
Kpn4	RIVM_C010276	human	hospital	.	2015-06-24	blaNDM-1	11	0	0	0	99.81	0	0	0	0	0	0	0	100	0	0	100	0	100	0	0	0	100	0	100	0	0	0	0	0	0	0	99.88	0	0	0	0	0	0	0	0	0	0	0
Kpn4	RIVM_C010720	human	hospital	Near match (P, H)	2015-11-23	blaNDM-1	11	0	99.61	0	0	0	0	0	0	0	0	0	100	0	0	100	0	0	0	0	0	100	0	0	0	0	0	0	0	0	0	99.88	0	0	0	0	0	0	0	0	0	0	0
Kpn4	RIVM_C011152	human	hospital	.	2016-02-02	blaNDM-1	11	0	0	0	100	0	0	0	0	0	0	0	100	0	0	100	0	100	0	0	0	100	0	100	0	0	0	0	0	0	0	99.88	0	0	0	0	0	0	0	0	0	0	0
Kpn4	RIVM_C035293	wastewater	WWTP	*	2016-10-31	blaNDM-1	11	0	99.61	0	0	0	0	0	0	0	0	0	100	0	0	0	0	100	0	0	0	100	0	100	0	0	0	0	0	0	0	99.88	0	0	0	0	0	0	0	0	0	0	0
Kpn5	RIVM_C008142	human	not registred	Near match (P, L)	2013-06-22	blaKPC-3	512	0	0	100	0	0	0	0	0	99.74	0	0	100	0	0	0	0	0	0	0	100	0	0	0	100	99.8588	0	0	0	0	0	0	99.88	0	0	0	0	0	0	0	0	0	0
Kpn5	RIVM_C035288	wastewater	WWTP	*	2015-11-04	blaKPC-3	512	0	0	100	99.42	0	0	0	99.74	0	0	0	100	0	0	0	0	0	0	0	100	0	0	0	0	0	0	0	99.88	0	0	99.88	0	0	0	0	0	0	0	0	0	0	99.88
Kpn5	RIVM_C035303	wastewater	hospital	*	2017-08-31	blaKPC-3	512	0	0	100	99.42	0	0	0	99.74	0	0	0	100	0	0	0	0	0	0	0	100	0	0	0	0	0	0	0	99.88	0	0	99.88	0	0	0	0	0	0	0	0	0	0	0
Kpn5	RIVM_C035452	wastewater	WWTP	*	2018-07-10	blaKPC-3	512	0	0	100	99.42	0	0	0	99.74	0	0	0	100	0	0	0	0	0	0	0	100	0	0	0	0	0	0	0	99.88	0	0	99.88	0	0	0	0	0	0	0	0	0	0	0
Kpn6	RIVM_C010785	human	hospital	.	2015-11-30	blaNDM-1	873	0	0	0	100	0	0	0	0	0	0	100	100	100	100	100	100	100	0	0	0	100	0	100	0	0	0	0	0	0	0	0	0	0	0	0	0	0	0	99.88	0	0	0
Kpn6	RIVM_C010790	human	hospital	.	2015-12-01	blaNDM-1	873	0	0	0	100	0	0	0	0	0	0	100	100	100	100	100	100	100	0	0	0	100	0	100	0	0	0	0	0	0	0	0	0	0	0	0	0	0	0	99.88	0	0	0
Kpn6	RIVM_C010791	human	hospital	.	2015-12-09	blaNDM-1	873	0	0	0	100	0	0	0	0	0	0	100	100	100	100	100	100	100	0	0	0	100	0	100	0	0	0	0	0	0	0	0	0	0	0	0	0	0	0	99.88	0	0	0
Kpn6	RIVM_C010800	human	hospital	.	2015-12-07	blaNDM-1	873	0	0	0	100	0	0	0	0	0	0	100	100	100	100	100	100	100	0	0	0	100	0	100	0	0	0	0	0	0	0	0	0	0	0	0	0	0	0	99.88	0	0	0
Kpn6	RIVM_C010801	human	hospital	.	2015-12-07	blaNDM-1	873	0	0	0	100	0	0	0	0	0	0	100	100	100	100	100	100	100	0	0	0	100	0	100	0	0	0	0	0	0	0	0	0	0	0	0	0	0	0	99.88	0	0	0
Kpn6	RIVM_C010808	human	hospital	.	2015-12-08	blaNDM-1	873	0	0	0	100	0	0	0	0	0	0	100	100	100	100	100	100	100	0	0	0	100	0	100	0	0	0	0	0	0	0	0	0	0	0	0	0	0	0	99.88	0	0	0
Kpn6	RIVM_C010809	human	hospital	.	2015-12-07	blaNDM-1	873	0	0	0	100	0	0	0	0	0	0	100	100	100	100	100	100	100	0	0	0	100	0	100	0	0	0	0	0	0	0	0	0	0	0	0	0	0	0	99.88	0	0	0
Kpn6	RIVM_C010820	human	hospital	.	2015-12-17	blaNDM-1	873	0	0	0	100	0	0	0	0	0	0	100	100	100	100	100	100	100	0	0	0	100	0	100	0	0	0	0	0	0	0	0	0	0	0	0	0	0	0	99.88	0	0	0
Kpn6	RIVM_C010821	human	hospital	.	2015-12-10	blaNDM-1	873	0	0	0	100	0	0	0	0	0	0	100	100	100	100	100	100	100	0	0	0	100	0	100	0	0	0	0	0	0	0	0	0	0	0	0	0	0	0	99.88	0	0	0
Kpn6	RIVM_C010827	human	hospital	.	2015-12-18	blaNDM-1	873	0	0	0	100	0	0	0	0	0	0	100	100	100	100	100	100	100	0	0	0	100	0	100	0	0	0	0	0	0	0	0	0	0	0	0	0	0	0	99.88	0	0	0
Kpn6	RIVM_C010829	human	hospital	.	2015-12-18	blaNDM-1	873	0	0	0	100	0	0	0	0	0	0	100	100	100	100	100	100	100	0	0	0	100	0	100	0	0	0	0	0	0	0	0	0	0	0	0	0	0	0	99.88	0	0	0
Kpn6	RIVM_C010830	human	hospital	.	2015-12-18	blaNDM-1	873	0	0	0	100	0	0	0	0	0	0	100	100	100	100	100	100	100	0	0	0	100	0	100	0	0	0	0	0	0	0	0	0	0	0	0	0	0	0	99.88	0	0	0
Kpn6	RIVM_C010831	human	hospital	.	2015-12-18	blaNDM-1	873	0	0	0	100	0	0	0	0	0	0	100	100	100	100	100	100	100	0	0	0	100	0	100	0	0	0	0	0	0	0	0	0	0	0	0	0	0	0	99.88	0	0	0
Kpn6	RIVM_C010832	human	hospital	.	2015-12-18	blaNDM-1	873	0	0	0	100	0	0	0	0	0	0	100	100	100	100	100	100	100	0	0	0	100	0	100	0	0	0	0	0	0	0	0	0	0	0	0	0	0	0	99.88	0	0	0
Kpn6	RIVM_C010833	human	hospital	.	2015-12-18	blaNDM-1	873	0	0	0	100	0	0	0	0	0	0	100	100	100	100	100	100	100	0	0	0	100	0	100	0	0	0	0	0	0	0	0	0	0	0	0	0	0	0	99.88	0	0	0
Kpn6	RIVM_C010850	human	hospital	.	2015-12-16	blaNDM-1	873	0	0	0	100	0	0	0	0	0	0	100	100	100	100	100	100	100	0	0	0	100	0	100	0	0	0	0	0	0	0	0	0	0	0	0	0	0	0	99.88	0	0	0
Kpn6	RIVM_C010851	human	hospital	.	2015-12-09	blaNDM-1	873	0	0	0	100	0	0	0	0	0	0	100	100	100	100	100	100	100	0	0	0	100	0	100	0	0	0	0	0	0	0	0	0	0	0	0	0	0	0	99.88	0	0	0
Kpn6	RIVM_C011012	human	hospital	.	2015-12-21	blaNDM-1	873	0	0	0	100	0	0	0	0	0	0	0	100	100	0	100	100	0	0	0	0	100	0	100	0	0	0	0	0	0	0	0	0	0	0	0	0	0	0	99.88	0	0	0
Kpn6	RIVM_C011013	human	hospital	.	2015-12-21	blaNDM-1	873	0	0	0	100	0	0	0	0	0	0	100	100	100	100	100	100	100	0	0	0	100	0	100	0	0	0	0	0	0	0	0	0	0	0	0	0	0	0	99.88	0	0	0
Kpn6	RIVM_C011016	human	hospital	.	2015-12-18	blaNDM-1	873	0	0	0	100	0	0	0	0	0	0	0	100	100	0	100	100	0	0	0	0	100	0	100	0	0	0	0	0	0	0	0	0	0	0	0	0	0	0	99.88	0	0	0
Kpn6	RIVM_C011030	human	not registred	Near match (P, L)	2015-12-24	blaNDM-1	873	0	0	0	100	0	0	0	0	0	0	100	100	100	100	100	100	100	0	0	0	100	0	100	0	0	0	0	0	0	0	0	0	0	0	0	0	0	0	99.88	0	0	0
Kpn6	RIVM_C011037	human	hospital	.	2015-12-28	blaNDM-1	873	0	0	0	100	0	0	0	0	0	0	0	100	100	0	100	100	0	0	0	0	100	0	100	0	0	0	0	0	0	0	0	0	0	0	0	0	0	0	99.88	0	0	0
Kpn6	RIVM_C011070	human	hospital	.	2016-01-04	blaNDM-1	873	0	0	0	100	0	0	0	0	0	0	100	100	100	100	100	100	100	0	0	0	100	0	100	0	0	0	0	0	0	0	0	0	0	0	0	0	0	0	99.88	0	0	0
Kpn6	RIVM_C011095	human	not registred	.	2016-01-25	blaNDM-1	873	0	0	0	100	0	0	0	0	0	0	100	100	100	100	100	100	100	0	0	0	100	0	100	0	0	0	0	0	0	0	0	0	0	0	0	0	0	0	99.88	0	0	0
Kpn6	RIVM_C011120	human	hospital	.	2016-01-04	blaNDM-1	873	0	0	0	100	0	0	0	0	0	0	100	100	100	100	100	100	100	0	0	0	100	0	100	0	0	0	0	0	0	0	0	0	0	0	0	0	0	0	99.88	0	0	0
Kpn6	RIVM_C011226	human	hospital	.	2016-02-08	blaNDM-1	873	0	0	0	100	0	0	0	0	0	0	100	100	100	100	100	100	100	0	0	0	100	0	100	0	0	0	0	0	0	0	0	0	0	0	0	0	0	0	99.88	0	0	0
Kpn6	RIVM_C011258	human	hospital	.	2016-02-24	blaNDM-1	873	0	0	0	100	0	0	0	0	0	0	0	100	100	0	100	100	100	0	0	0	100	0	100	0	0	0	0	0	0	0	0	0	0	0	0	0	0	0	99.88	0	0	0
Kpn6	RIVM_C011301	human	hospital	.	2016-03-07	blaNDM-1	873	0	0	0	100	0	0	0	0	0	0	0	100	100	0	100	100	0	0	0	0	100	0	100	0	0	0	0	0	0	0	0	0	0	0	0	0	0	0	99.88	0	0	0
Kpn6	RIVM_C011320	human	not registred	.	2016-03-10	blaNDM-1	873	0	0	0	100	0	0	0	0	0	0	100	100	100	100	100	100	100	0	0	0	100	0	100	0	0	0	0	0	0	0	0	0	0	0	0	0	0	0	99.88	0	0	0
Kpn6	RIVM_C011327	human	hospital	.	2016-03-11	blaNDM-1	873	0	0	0	100	0	0	0	0	0	0	100	100	100	100	100	100	100	0	0	0	100	0	100	0	0	0	0	0	0	0	0	0	0	0	0	0	0	0	99.88	0	0	0
Kpn6	RIVM_C011512	human	hospital	.	2016-05-02	blaNDM-1	873	0	0	0	100	0	0	0	0	0	0	100	100	100	100	100	100	100	0	0	0	100	0	100	0	0	0	0	0	0	0	0	0	0	0	0	0	0	0	99.88	0	0	0
Kpn6	RIVM_C011513	human	hospital	.	2016-03-19	blaNDM-1	873	0	0	0	100	0	0	0	0	0	0	100	100	100	100	100	100	100	0	0	0	100	0	100	0	0	0	0	0	0	0	0	0	0	0	0	0	0	0	99.88	0	0	0
Kpn6	RIVM_C012079	human	hospital	.	2016-10-06	blaNDM-1	873	0	0	0	100	0	0	0	0	0	0	0	100	100	0	100	100	0	0	0	0	100	0	100	0	0	0	0	0	0	0	0	0	0	0	0	0	0	0	99.88	0	0	0
Kpn6	RIVM_C012520	human	hospital	.	2015-12-15	blaNDM-1	873	0	0	0	100	0	0	0	0	0	0	100	100	100	100	100	100	100	0	0	0	100	0	100	0	0	0	0	0	0	0	0	0	0	0	0	0	0	0	99.88	0	0	0
Kpn6	RIVM_C012989	human	hospital	.	2017-02-22	blaNDM-1	873	0	0	0	100	0	0	0	0	0	0	100	100	100	100	100	100	100	0	0	0	100	0	100	0	0	0	0	0	0	0	0	0	0	0	0	0	0	0	99.88	0	0	0
Kpn6	RIVM_C020324	wastewater	WWTP	.	2017-07-25	blaNDM-1	873	0	0	0	100	0	0	0	0	0	0	100	100	100	100	100	100	100	0	0	0	100	0	100	0	0	0	0	0	0	0	0	0	0	0	0	0	0	0	99.88	0	0	0
Kpn6	RIVM_C020326	wastewater	WWTP	*	2016-04-18	blaNDM-1	873	0	0	0	100	0	0	0	0	0	0	100	100	100	100	100	100	100	0	0	0	100	0	100	0	0	0	0	0	0	0	0	0	0	0	0	0	0	0	99.88	0	0	0
Kpn7	RIVM_C011826	human	not registred	.	2016-08-17	blaOXA-181	441	0	0	0	0	0	0	0	0	0	0	0	0	0	0	0	0	100	0	0	0	0	0	0	0	0	0	0	0	0	0	0	0	0	100	0	0	0	0	0	0	0	0
Kpn7	RIVM_C020365	wastewater	WWTP	.	2016-08-15	blaOXA-181	441	0	0	0	0	0	0	0	0	0	0	0	0	0	0	0	0	100	0	0	0	0	0	0	0	0	0	0	0	0	0	0	0	0	100	0	0	0	0	0	0	0	0
Kpn8	RIVM_C014592	human	General practitioner	Exact match (P, L)	2017-07-07	blaNDM-5	16	0	0	0	100	0	0	100	0	0	0	0	100	0	0	0	0	100	0	0	0	0	100	100	0	0	0	0	0	99.88	99.88	0	0	99.88	0	99.88	99.88	99.88	99.88	0	0	0	0
Kpn8	RIVM_C035309	wastewater	hospital	*	2017-09-12	blaNDM-5	16	0	0	0	0	0	0	100	0	0	0	0	100	0	0	0	0	100	0	0	0	0	100	0	0	0	0	0	0	0	0	0	0	0	0	0	0	0	0	99.88	0	0	0
Kpn8	RIVM_C035310	wastewater	WWTP	*	2017-09-12	blaNDM-5	16	0	0	0	0	0	0	100	0	0	0	0	100	0	0	0	0	100	0	0	0	0	100	0	0	0	0	0	0	0	0	0	0	0	0	0	0	0	0	99.88	0	0	0
Kpn9	RIVM_C006787	human	not registred	.	2012-09-10	blaKPC-2	560	100	0	0	100	0	0	0	0	0	0	100	0	0	100	0	0	100	0	100	0	0	0	100	0	0	99.8246	100	0	0	0	0	0	0	0	0	100	0	0	0	0	0	0
Kpn9	RIVM_C007422	human	not registred	Exact match (L)	2013-03-07	blaKPC-2	560	100	0	0	100	0	0	0	0	0	0	100	0	0	100	0	0	100	0	100	0	0	0	100	0	0	99.7849	100	0	0	0	0	0	0	0	0	100	0	0	0	0	0	0
Kpn9	RIVM_C010431	human	not registred	.	2015-08-17	blaKPC-2	560	99.77	0	0	100	0	0	0	0	0	0	100	0	0	100	0	0	100	0	100	0	0	0	100	0	0	0	0	0	0	0	0	0	0	0	0	100	0	0	0	0	0	0
Kpn9	RIVM_C010435	human	not registred	.	2015-08-17	blaKPC-2	560	99.77	0	0	100	0	0	0	0	0	0	0	0	0	0	0	0	100	0	100	0	0	0	100	0	0	0	0	0	0	0	0	0	0	0	0	100	0	0	0	0	0	0
Kpn9	RIVM_C010437	human	not registred	.	2015-08-17	blaKPC-2	560	99.77	0	0	100	0	0	0	0	0	0	0	0	0	0	0	0	100	0	100	0	0	0	100	0	0	0	0	0	0	0	0	0	0	0	0	100	0	0	0	0	0	0
Kpn9	RIVM_C010442	human	hospital	.	2015-08-26	blaKPC-2	560	99.77	0	0	100	0	0	0	0	0	0	100	0	0	100	0	0	100	0	100	0	0	0	100	0	0	0	0	0	0	0	0	0	0	0	0	100	0	0	0	0	0	0
Kpn9	RIVM_C010579	human	not registred	.	2015-09-24	blaKPC-2	560	99.77	0	0	100	0	0	0	0	0	0	100	0	0	100	0	0	100	0	100	0	0	0	100	0	0	0	0	0	0	0	0	0	0	0	0	100	0	0	0	0	0	0
Kpn9	RIVM_C010648	human	not registred	.	2015-09-18	blaKPC-2	560	99.77	0	0	100	0	0	0	0	0	0	100	0	0	100	0	0	100	0	100	0	0	0	100	0	0	0	0	0	0	0	0	0	0	0	0	100	0	0	0	0	0	0
Kpn9	RIVM_C010649	human	not registred	.	2015-09-30	blaKPC-2	560	0	0	0	100	0	0	0	0	0	0	0	0	0	0	0	0	100	0	100	0	0	0	100	0	0	0	0	0	0	0	0	0	0	0	0	100	0	0	0	0	0	0
Kpn9	RIVM_C010780	human	not registred	.	2015-10-09	blaKPC-2	560	99.77	0	0	100	0	0	0	0	0	0	100	0	0	100	0	0	100	0	100	0	0	0	100	0	0	0	0	0	0	0	0	0	0	0	0	100	0	0	0	0	0	0
Kpn9	RIVM_C010783	human	not registred	.	2015-11-06	blaKPC-2	560	99.77	0	0	100	0	0	0	0	0	0	100	0	0	100	0	0	100	0	100	0	0	0	100	0	0	0	0	0	0	0	0	0	0	0	0	100	0	0	0	0	0	0
Kpn9	RIVM_C010784	human	not registred	.	2015-11-09	blaKPC-2	560	99.77	0	0	100	0	0	0	0	0	0	0	0	0	0	0	0	100	0	100	0	0	0	100	0	0	0	0	0	0	0	0	0	0	0	0	100	0	0	0	0	0	0
Kpn9	RIVM_C011147	human	not registred	.	2016-01-13	blaKPC-2	560	99.77	0	0	100	0	0	0	0	0	0	100	0	0	100	0	0	100	0	100	0	0	0	100	0	0	0	0	0	0	0	0	0	0	0	0	100	0	0	0	0	0	0
Kpn9	RIVM_C011148	human	not registred	.	2016-01-21	blaKPC-2	560	99.77	0	0	100	0	0	0	0	0	0	100	0	0	100	0	0	100	0	100	0	0	0	100	0	0	0	0	0	0	0	0	0	0	0	0	100	0	0	0	0	0	0
Kpn9	RIVM_C014906	human	hospital	.	2017-08-15	blaKPC-2	560	99.77	0	0	100	0	0	0	0	0	0	0	0	0	0	0	0	100	0	100	0	0	0	100	0	0	0	0	0	0	0	0	0	0	0	0	100	0	0	0	99.82	99.82	99.82
Kpn9	RIVM_C018535	human	Nursing home	.	2019-03-13	blaKPC-2	560	0	0	0	0	0	0	0	0	0	0	0	0	0	0	0	0	0	0	100	0	0	0	0	0	0	0	0	0	0	0	0	0	0	0	0	100	0	0	0	0	0	0
Kpn9	RIVM_C035318	wastewater	WWTP	*	2017-10-10	blaKPC-2	560	99.77	0	0	100	0	0	0	0	0	0	100	0	0	100	0	0	100	0	100	0	0	0	100	0	0	0	0	0	0	0	0	0	0	0	0	100	0	0	0	0	0	0
Kpn9	RIVM_C035536	wastewater	hospital	*	2017-11-16	blaKPC-2	560	99.77	0	0	100	0	0	0	0	0	0	0	0	0	0	0	0	0	0	100	0	0	0	100	0	0	0	0	0	0	0	0	0	0	0	0	100	0	0	0	0	0	0
Kpn9	RIVM_C035438	wastewater	hospital	*	2018-01-18	blaKPC-2	560	99.77	0	0	100	0	0	0	0	0	0	100	0	0	100	0	0	100	0	100	0	0	0	100	0	0	0	0	0	0	0	0	0	0	0	0	100	0	0	0	0	0	0
Kpn9	RIVM_C035440	wastewater	WWTP	*	2018-01-18	blaKPC-2	560	99.77	0	0	100	0	0	0	0	0	0	99.88	0	0	100	0	0	100	0	100	0	0	0	100	0	0	0	0	0	0	0	0	0	0	0	0	100	0	0	0	0	0	0
Kpn9	RIVM_C020318	wastewater	WWTP	.	2016-08-23	blaKPC-2	560	0	0	0	100	0	0	0	0	0	0	0	0	0	0	0	0	0	0	100	0	0	0	100	0	0	0	0	0	0	0	0	0	0	0	0	100	0	0	0	0	0	0
Kpn9	RIVM_C020320	wastewater	WWTP	*	2016-05-02	blaKPC-2	560	99.77	0	0	100	0	0	0	0	0	0	100	0	0	100	0	0	100	0	100	0	0	0	100	0	0	0	0	0	0	0	0	0	0	0	0	100	0	0	0	0	0	0
1For wastewater-derived CPE is indicated where the wastewater sample was taken, for human-derived CPE is indicated what type of institution submitted the patient material for culture
2An exact geographical match means that the zipcode of home address (P), hospital or nursing home (H) or medical microbiology laboratory (L) falls within the catchment of the sampled WWTP. In the case of isolates originating from hospital wastewater, the hospital where the human isolate originated is the same as the hospital where the wastewater was sampled; A near geographical match means that t…
[truncated: 57 more columns]
